# Supplementary material for: Decreased Pyruvate but Not Fatty Acid Driven Mitochondrial Respiration in Skeletal Muscle of Growth Restricted Fetal Sheep
Source: Int J Mol Sci. 2023 Oct 30;24(21):15760. doi: 10.3390/ijms242115760 (PMC10648961; doi:10.3390/ijms242115760)
Supplement: Supplementary file 1 [file ijms-24-15760-s001.zip › Supplementary Table S1.xlsx]

## Sheet: Upregulated 
Enriched pathways and gene ontology terms by the upregulated genes (FGR compared to CON)
#Term	Database	ID	Input number	Background number	P-Value	Corrected P-Value	Input	Hyperlink
FoxO signaling pathway	KEGG PATHWAY	oas04068	21	138	4.33984e-08	6.63995e-06	FOXO3|SIRT1|GABARAPL1|PRKAB1|EGFR|CDKN1A|SLC2A4|SETD7|IGF1R|INSR|GADD45G|IKBKB|CDK2|AKT3|BRAF|BCL2L11|AKT2|BCL6|RAF1|CREBBP|BNIP3	http://www.genome.jp/kegg-bin/show_pathway?oas04068/oas:100216433%09red/oas:780479%09red/oas:101102956%09red/oas:101118462%09red/oas:101110557%09red/oas:100302083%09red/oas:443515%09red/oas:101107899%09red/oas:443431%09red/oas:100505402%09red/oas:101119242%09red/oas:100885762%09red/oas:101115990%09red/oas:101103190%09red/oas:101118797%09red/oas:101108441%09red/oas:101107438%09red/oas:780484%09red…
EGFR tyrosine kinase inhibitor resistance	KEGG PATHWAY	oas01521	16	83	1.03598e-07	1.0567e-05	IGF1R|PDGFD|SHC2|EGFR|IL6R|FOXO3|AKT2|AKT3|EIF4EBP1|BRAF|JAK1|BCL2L11|BCL2|RAF1|FGF2|GAS6	http://www.genome.jp/kegg-bin/show_pathway?oas01521/oas:780479%09red/oas:443515%09red/oas:101110716%09red/oas:101118462%09red/oas:101113847%09red/oas:101119602%09red/oas:101107438%09red/oas:100505402%09red/oas:101119242%09red/oas:101103369%09red/oas:101103190%09red/oas:100913151%09red/oas:101111426%09red/oas:101117784%09red/oas:443306%09red/oas:101120928%09red
HIF-1 signaling pathway	KEGG PATHWAY	oas04066	18	113	2.16033e-07	1.65265e-05	EGLN3|EGLN1|ALDOB|PFKFB3|EGFR|IGF1R|INSR|IL6R|PDK1|AKT2|AKT3|EIF4EBP1|EDN1|RELA|BCL2|CDKN1A|CREBBP|FLT1	http://www.genome.jp/kegg-bin/show_pathway?oas04066/oas:443088%09red/oas:443440%09red/oas:101114163%09red/oas:443515%09red/oas:101113205%09red/oas:101118462%09red/oas:101119602%09red/oas:443498%09red/oas:443431%09red/oas:101117367%09red/oas:780479%09red/oas:101119242%09red/oas:101103369%09red/oas:101102191%09red/oas:100302083%09red/oas:101111426%09red/oas:101123600%09red/oas:101107621%09red
Apoptosis	KEGG PATHWAY	oas04210	19	154	3.25779e-06	0.000167383	CTSH|DFFB|APAF1|BCL2L11|BID|CTSD|CTSF|PARP3|IKBKB|RELA|AKT2|AKT3|HTRA2|BBC3|GADD45G|RAF1|CTSB|CTSV|BCL2	http://www.genome.jp/kegg-bin/show_pathway?oas04210/oas:780510%09red/oas:101101905%09red/oas:101102191%09red/oas:101118462%09red/oas:101119602%09red/oas:101123490%09red/oas:443060%09red/oas:101108427%09red/oas:100505402%09red/oas:101119242%09red/oas:100885762%09red/oas:780470%09red/oas:780484%09red/oas:101117837%09red/oas:100135699%09red/oas:101120228%09red/oas:780471%09red/oas:101103190%09red/oa…
Neurotrophin signaling pathway	KEGG PATHWAY	oas04722	17	125	3.28201e-06	0.000167383	FOXO3|NTF4|RPS6KA5|SHC2|MAP3K3|PSEN2|TP73|IKBKB|AKT2|AKT3|BRAF|ZNF274|SORT1|RELA|RAF1|IRAK4|BCL2	http://www.genome.jp/kegg-bin/show_pathway?oas04722/oas:101115714%09red/oas:101119602%09red/oas:101122537%09red/oas:101118462%09red/oas:101113847%09red/oas:101119156%09red/oas:101104538%09red/oas:100216438%09red/oas:101119242%09red/oas:101118974%09red/oas:101103190%09red/oas:100913151%09red/oas:101102191%09red/oas:101107438%09red/oas:780484%09red/oas:101104334%09red/oas:101113776%09red
Autophagy - animal	KEGG PATHWAY	oas04140	17	133	6.93484e-06	0.000300661	IGF1R|MTMR14|GABARAPL1|AKT3|WIPI2|CTSB|CTSD|BNIP3|RRAS|AKT2|ATG13|BCL2|ATG9B|ATG2B|RAF1|CTSV|TSC1	http://www.genome.jp/kegg-bin/show_pathway?oas04140/oas:101115063%09red/oas:780510%09red/oas:101102342%09red/oas:101117406%09red/oas:101118462%09red/oas:101119602%09red/oas:443515%09red/oas:443060%09red/oas:101119242%09red/oas:101112811%09red/oas:780470%09red/oas:101103190%09red/oas:101108441%09red/oas:101119127%09red/oas:101121043%09red/oas:101107545%09red/oas:101109238%09red
Mitophagy - animal	KEGG PATHWAY	oas04137	12	67	7.86041e-06	0.000300661	FOXO3|BNIP3L|TBC1D17|CALCOCO2|CSNK2A2|RRAS|FIS1|GABARAPL1|RELA|ATG9B|CSNK2B|BNIP3	http://www.genome.jp/kegg-bin/show_pathway?oas04137/oas:101118583%09red/oas:101110026%09red/oas:101102191%09red/oas:101109381%09red/oas:100216435%09red/oas:101112811%09red/oas:100913151%09red/oas:101108441%09red/oas:101107545%09red/oas:101114034%09red/oas:101122459%09red/oas:101117406%09red
Pathways in cancer	KEGG PATHWAY	oas05200	40	551	8.91344e-06	0.000303057	CDK2|CDKN1A|EGFR|MSH6|IKBKB|AKT2|AKT3|BBC3|AGT|RAF1|BCR|STAT6|BCL2L11|STAT5A|KEAP1|IL13RA1|BID|FRAT2|GADD45G|JAK1|EDN1|RELA|CUL1|APAF1|IGF1R|KIF7|EGLN1|IL6R|BMP4|RXRA|FGF2|EGLN3|ADCY6|BDKRB2|RPS6KA5|FRAT1|GSTP1|BRAF|CREBBP|BCL2	http://www.genome.jp/kegg-bin/show_pathway?oas05200/oas:443419%09red/oas:101119440%09red/oas:101118462%09red/oas:443515%09red/oas:101117367%09red/oas:105609583%09red/oas:100885762%09red/oas:101123490%09red/oas:101119242%09red/oas:443306%09red/oas:101115714%09red/oas:101105735%09red/oas:101120874%09red/oas:443518%09red/oas:101113845%09red/oas:443498%09red/oas:780479%09red/oas:101103190%09red/oas:1…
Prostate cancer	KEGG PATHWAY	oas05215	14	97	1.30114e-05	0.000398148	IGF1R|PDGFD|CDKN1A|EGFR|AKT2|IKBKB|CDK2|AKT3|BRAF|ETV5|RELA|RAF1|CREBBP|BCL2	http://www.genome.jp/kegg-bin/show_pathway?oas05215/oas:780479%09red/oas:100302083%09red/oas:101115418%09red/oas:100216433%09red/oas:101118462%09red/oas:101119602%09red/oas:443515%09red/oas:780484%09red/oas:101119242%09red/oas:101103190%09red/oas:101102191%09red/oas:101107438%09red/oas:101117784%09red/oas:101123600%09red
Longevity regulating pathway	KEGG PATHWAY	oas04211	13	90	2.61156e-05	0.000726488	FOXO3|SIRT1|IGF1R|SESN1|PRKAB1|ADCY6|INSR|AKT3|AKT2|ATG13|EIF4EBP1|RELA|TSC1	http://www.genome.jp/kegg-bin/show_pathway?oas04211/oas:101115063%09red/oas:443431%09red/oas:101105735%09red/oas:101102956%09red/oas:101118462%09red/oas:443515%09red/oas:101107899%09red/oas:101119242%09red/oas:100913151%09red/oas:101102191%09red/oas:101119127%09red/oas:101111426%09red/oas:101115970%09red
Measles	KEGG PATHWAY	oas05162	18	168	3.32764e-05	0.000802123	EIF3H|RELA|EIF2AK1|BID|CDK2|TP73|CSNK2A2|IKBKB|AKT2|STAT5A|AKT3|IRAK4|JAK1|BBC3|RACK1|CSNK2B|APAF1|BCL2	http://www.genome.jp/kegg-bin/show_pathway?oas05162/oas:101102191%09red/oas:100216435%09red/oas:443419%09red/oas:101110716%09red/oas:100135699%09red/oas:101118462%09red/oas:101119602%09red/oas:100137070%09red/oas:100216438%09red/oas:101115801%09red/oas:101118974%09red/oas:780484%09red/oas:101117837%09red/oas:101116114%09red/oas:101123490%09red/oas:101119242%09red/oas:100216433%09red/oas:101122459…
Chronic myeloid leukemia	KEGG PATHWAY	oas05220	12	79	3.40771e-05	0.000802123	SHC2|CDKN1A|GAB2|AKT2|GADD45G|IKBKB|STAT5A|AKT3|BRAF|RELA|RAF1|BCR	http://www.genome.jp/kegg-bin/show_pathway?oas05220/oas:443419%09red/oas:101118462%09red/oas:101113847%09red/oas:100302083%09red/oas:780484%09red/oas:101119242%09red/oas:100885762%09red/oas:101103190%09red/oas:101102191%09red/oas:101107438%09red/oas:101115743%09red/oas:101113436%09red
Non-small cell lung cancer	KEGG PATHWAY	oas05223	10	66	0.000154615	0.00323954	CDKN1A|EGFR|AKT2|GADD45G|FOXO3|STAT5A|AKT3|BRAF|RXRA|RAF1	http://www.genome.jp/kegg-bin/show_pathway?oas05223/oas:443419%09red/oas:101118462%09red/oas:100302083%09red/oas:780479%09red/oas:100885762%09red/oas:101103190%09red/oas:100913151%09red/oas:101107438%09red/oas:114113852%09red/oas:101119242%09red
AMPK signaling pathway	KEGG PATHWAY	oas04152	14	125	0.000158801	0.00323954	MLYCD|PPP2R1A|SIRT1|LIPE|PRKAB1|PFKFB3|SLC2A4|IGF1R|INSR|FOXO3|AKT2|AKT3|EIF4EBP1|TSC1	http://www.genome.jp/kegg-bin/show_pathway?oas04152/oas:101115302%09red/oas:443431%09red/oas:101107621%09red/oas:101102956%09red/oas:101118462%09red/oas:443515%09red/oas:101107899%09red/oas:100169699%09red/oas:101119242%09red/oas:101118797%09red/oas:101119127%09red/oas:101111426%09red/oas:101122299%09red/oas:100913151%09red
Insulin signaling pathway	KEGG PATHWAY	oas04910	15	146	0.000223579	0.00427595	LIPE|SHC2|PRKAB1|PYGL|SLC2A4|INSR|IKBKB|AKT2|AKT3|EIF4EBP1|BRAF|FLOT2|SORBS1|RAF1|TSC1	http://www.genome.jp/kegg-bin/show_pathway?oas04910/oas:443431%09red/oas:101108401%09red/oas:101118462%09red/oas:101108178%09red/oas:101113847%09red/oas:101107899%09red/oas:101107438%09red/oas:780484%09red/oas:100169699%09red/oas:101119242%09red/oas:101103190%09red/oas:101118797%09red/oas:101119127%09red/oas:101111426%09red/oas:554320%09red
Phospholipase D signaling pathway	KEGG PATHWAY	oas04072	15	148	0.000255822	0.0046048	ADCY6|PDGFD|SHC2|EGFR|DGKQ|GAB2|PLPP3|INSR|RRAS|AKT2|AKT3|AGPAT1|AGT|RAF1|TSC1	http://www.genome.jp/kegg-bin/show_pathway?oas04072/oas:780479%09red/oas:443121%09red/oas:101105735%09red/oas:101103190%09red/oas:101119440%09red/oas:101118462%09red/oas:101113847%09red/oas:443431%09red/oas:101102020%09red/oas:101119242%09red/oas:101106172%09red/oas:101117784%09red/oas:101115743%09red/oas:101119127%09red/oas:101107545%09red
Melanoma	KEGG PATHWAY	oas05218	10	72	0.000291606	0.00469638	IGF1R|PDGFD|CDKN1A|EGFR|GADD45G|AKT2|AKT3|BRAF|RAF1|FGF2	http://www.genome.jp/kegg-bin/show_pathway?oas05218/oas:780479%09red/oas:101118462%09red/oas:100302083%09red/oas:443515%09red/oas:101119242%09red/oas:100885762%09red/oas:101103190%09red/oas:101107438%09red/oas:101117784%09red/oas:443306%09red
Adherens junction	KEGG PATHWAY	oas04520	10	72	0.000291606	0.00469638	IGF1R|PARD3|AFDN|EGFR|CSNK2A2|INSR|SORBS1|BAIAP2|CSNK2B|CREBBP	http://www.genome.jp/kegg-bin/show_pathway?oas04520/oas:780479%09red/oas:443515%09red/oas:101108178%09red/oas:101109895%09red/oas:101110782%09red/oas:443431%09red/oas:100216435%09red/oas:101115800%09red/oas:101123600%09red/oas:101122459%09red
Pancreatic cancer	KEGG PATHWAY	oas05212	10	75	0.000391328	0.00598732	CDKN1A|EGFR|GADD45G|IKBKB|AKT2|AKT3|BRAF|JAK1|RELA|RAF1	http://www.genome.jp/kegg-bin/show_pathway?oas05212/oas:780479%09red/oas:101110716%09red/oas:101118462%09red/oas:100302083%09red/oas:101119242%09red/oas:100885762%09red/oas:101103190%09red/oas:101102191%09red/oas:101107438%09red/oas:780484%09red
Colorectal cancer	KEGG PATHWAY	oas05210	11	92	0.000474497	0.00671161	BCL2L11|CDKN1A|EGFR|MSH6|GADD45G|AKT2|AKT3|BRAF|BBC3|RAF1|BCL2	http://www.genome.jp/kegg-bin/show_pathway?oas05210/oas:100302083%09red/oas:101118462%09red/oas:101119602%09red/oas:101123490%09red/oas:100505402%09red/oas:780479%09red/oas:100885762%09red/oas:101103190%09red/oas:101107438%09red/oas:101119242%09red/oas:101107426%09red
Longevity regulating pathway - multiple species	KEGG PATHWAY	oas04213	9	63	0.000482534	0.00671161	SIRT1|IGF1R|PRKAB1|ADCY6|INSR|FOXO3|AKT2|AKT3|EIF4EBP2	http://www.genome.jp/kegg-bin/show_pathway?oas04213/oas:101105735%09red/oas:101102956%09red/oas:101118462%09red/oas:443515%09red/oas:101107899%09red/oas:443431%09red/oas:100913151%09red/oas:101119242%09red/oas:101110115%09red
Lysosome	KEGG PATHWAY	oas04142	13	126	0.000553138	0.0070698	CTSH|ATP6V0B|LAPTM4A|SLC11A1|CTSB|LITAF|CTSD|CTSF|CLTA|SORT1|AP3D1|CTSV|ACP5	http://www.genome.jp/kegg-bin/show_pathway?oas04142/oas:780510%09red/oas:101109408%09red/oas:101106572%09red/oas:101104538%09red/oas:100820744%09red/oas:101108427%09red/oas:780471%09red/oas:101121852%09red/oas:443060%09red/oas:443365%09red/oas:780470%09red/oas:101103549%09red/oas:101114221%09red
Hepatitis C	KEGG PATHWAY	oas05160	16	178	0.000554494	0.0070698	PPP2R1A|EIF2AK1|BID|EGFR|EIF3E|RXRA|IKBKB|CDK2|AKT3|BRAF|JAK1|RELA|RAF1|CDKN1A|APAF1|AKT2	http://www.genome.jp/kegg-bin/show_pathway?oas05160/oas:101102191%09red/oas:101115302%09red/oas:101110716%09red/oas:100135699%09red/oas:101118462%09red/oas:101118881%09red/oas:100302083%09red/oas:780479%09red/oas:101119242%09red/oas:101103190%09red/oas:101117837%09red/oas:101116114%09red/oas:101107438%09red/oas:114113852%09red/oas:780484%09red/oas:100216433%09red
Insulin resistance	KEGG PATHWAY	oas04931	12	111	0.000611373	0.00748321	SLC27A6|PRKAB1|SLC2A4|INSR|IKBKB|AKT2|AKT3|TRIB3|MLXIP|AGT|PYGL|RELA	http://www.genome.jp/kegg-bin/show_pathway?oas04931/oas:101119440%09red/oas:101118462%09red/oas:101102760%09red/oas:101104743%09red/oas:101107899%09red/oas:443431%09red/oas:780484%09red/oas:101118797%09red/oas:101102191%09red/oas:101122616%09red/oas:101119242%09red/oas:554320%09red
Gastric cancer	KEGG PATHWAY	oas05226	15	163	0.000652524	0.00767971	CDK2|SHC2|CDKN1A|EGFR|FRAT2|GADD45G|AKT2|FRAT1|ABCB1|AKT3|BRAF|RXRA|RAF1|FGF2|BCL2	http://www.genome.jp/kegg-bin/show_pathway?oas05226/oas:100302083%09red/oas:101118462%09red/oas:101113847%09red/oas:101119602%09red/oas:101108269%09red/oas:105609583%09red/oas:780479%09red/oas:100885762%09red/oas:101103190%09red/oas:100216433%09red/oas:101107438%09red/oas:114113852%09red/oas:101119242%09red/oas:443367%09red/oas:443306%09red
Acute myeloid leukemia	KEGG PATHWAY	oas05221	9	67	0.000720903	0.00798612	AKT2|IKBKB|PER2|STAT5A|AKT3|EIF4EBP1|BRAF|RELA|RAF1	http://www.genome.jp/kegg-bin/show_pathway?oas05221/oas:443259%09red/oas:443419%09red/oas:101118462%09red/oas:780484%09red/oas:101119242%09red/oas:101103190%09red/oas:101102191%09red/oas:101107438%09red/oas:101111426%09red
Hepatitis B	KEGG PATHWAY	oas05161	16	183	0.000730756	0.00798612	STAT6|APAF1|BID|IRAK4|CDK2|IKBKB|AKT2|STAT5A|AKT3|BRAF|JAK1|RELA|RAF1|CDKN1A|CREBBP|BCL2	http://www.genome.jp/kegg-bin/show_pathway?oas05161/oas:100216433%09red/oas:443419%09red/oas:101110716%09red/oas:101102191%09red/oas:101118462%09red/oas:100302083%09red/oas:101119602%09red/oas:101119242%09red/oas:101103190%09red/oas:101117837%09red/oas:100135699%09red/oas:101107438%09red/oas:780484%09red/oas:101123600%09red/oas:100216438%09red/oas:101102134%09red
Apelin signaling pathway	KEGG PATHWAY	oas04371	13	138	0.0011995	0.0123112	ADCY6|HDAC5|HDAC4|PRKAB1|MYLK3|RRAS|AKT2|AKT3|LIPE|UCP1|GABARAPL1|RAF1|NRF1	http://www.genome.jp/kegg-bin/show_pathway?oas04371/oas:494434%09red/oas:101108012%09red/oas:101105735%09red/oas:101117406%09red/oas:101118462%09red/oas:101107899%09red/oas:100169699%09red/oas:101113784%09red/oas:443490%09red/oas:101103190%09red/oas:101119242%09red/oas:101107545%09red/oas:101113686%09red
Platinum drug resistance	KEGG PATHWAY	oas01524	10	88	0.00120698	0.0123112	REV3L|BID|AKT2|MSH6|GSTP1|AKT3|BBC3|CDKN1A|APAF1|BCL2	http://www.genome.jp/kegg-bin/show_pathway?oas01524/oas:100302083%09red/oas:101120874%09red/oas:101118462%09red/oas:101119602%09red/oas:101117837%09red/oas:100135699%09red/oas:101123490%09red/oas:101119242%09red/oas:101107426%09red/oas:101110067%09red
Endometrial cancer	KEGG PATHWAY	oas05213	8	59	0.00133317	0.0131597	CDKN1A|EGFR|GADD45G|FOXO3|AKT2|AKT3|BRAF|RAF1	http://www.genome.jp/kegg-bin/show_pathway?oas05213/oas:101118462%09red/oas:100302083%09red/oas:780479%09red/oas:100885762%09red/oas:101103190%09red/oas:100913151%09red/oas:101107438%09red/oas:101119242%09red
Glioma	KEGG PATHWAY	oas05214	9	76	0.00161427	0.0146495	IGF1R|SHC2|CDKN1A|EGFR|GADD45G|AKT2|AKT3|BRAF|RAF1	http://www.genome.jp/kegg-bin/show_pathway?oas05214/oas:101118462%09red/oas:101113847%09red/oas:100302083%09red/oas:443515%09red/oas:780479%09red/oas:100885762%09red/oas:101103190%09red/oas:101107438%09red/oas:101119242%09red
PD-L1 expression and PD-1 checkpoint pathway in cancer	KEGG PATHWAY	oas05235	10	92	0.0016375	0.0146495	MAP3K3|EGFR|CSNK2A2|IKBKB|AKT2|AKT3|JAK1|RELA|RAF1|CSNK2B	http://www.genome.jp/kegg-bin/show_pathway?oas05235/oas:780479%09red/oas:101110716%09red/oas:101118462%09red/oas:100216435%09red/oas:101122537%09red/oas:780484%09red/oas:101102191%09red/oas:101119242%09red/oas:101103190%09red/oas:101122459%09red
Sphingolipid signaling pathway	KEGG PATHWAY	oas04071	12	126	0.00167559	0.0146495	ACER2|PPP2R1A|BDKRB2|CERS2|CTSD|BID|GAB2|AKT2|AKT3|RELA|RAF1|BCL2	http://www.genome.jp/kegg-bin/show_pathway?oas04071/oas:101115302%09red/oas:443060%09red/oas:101109498%09red/oas:101118462%09red/oas:101119602%09red/oas:101120781%09red/oas:101123535%09red/oas:101103190%09red/oas:101117837%09red/oas:101102191%09red/oas:101119242%09red/oas:101115743%09red
Endocrine resistance	KEGG PATHWAY	oas01522	10	96	0.00218471	0.0185701	ADCY6|SHC2|CDKN1A|EGFR|IGF1R|AKT2|AKT3|BRAF|RAF1|BCL2	http://www.genome.jp/kegg-bin/show_pathway?oas01522/oas:100302083%09red/oas:101105735%09red/oas:101118462%09red/oas:101113847%09red/oas:101119602%09red/oas:443515%09red/oas:780479%09red/oas:101103190%09red/oas:101107438%09red/oas:101119242%09red
Cellular senescence	KEGG PATHWAY	oas04218	14	169	0.00243143	0.0201086	FOXO3|SIRT1|CDKN1A|AKT2|ZFP36L2|GADD45G|RRAS|CDK2|AKT3|EIF4EBP1|TRAF3IP2|RELA|RAF1|TSC1	http://www.genome.jp/kegg-bin/show_pathway?oas04218/oas:101102191%09red/oas:101102956%09red/oas:101109809%09red/oas:100302083%09red/oas:105606925%09red/oas:100216433%09red/oas:101119242%09red/oas:100885762%09red/oas:101103190%09red/oas:100913151%09red/oas:101118462%09red/oas:101111426%09red/oas:101119127%09red/oas:101107545%09red
Apoptosis - multiple species	KEGG PATHWAY	oas04215	6	38	0.00267661	0.0215537	BCL2L11|BID|HTRA2|BBC3|APAF1|BCL2	http://www.genome.jp/kegg-bin/show_pathway?oas04215/oas:101119602%09red/oas:100505402%09red/oas:101117837%09red/oas:100135699%09red/oas:101123490%09red/oas:101120228%09red
p53 signaling pathway	KEGG PATHWAY	oas04115	9	83	0.00279483	0.0219287	SESN1|BID|TP73|GADD45G|CDK2|BBC3|CDKN1A|APAF1|BCL2	http://www.genome.jp/kegg-bin/show_pathway?oas04115/oas:100302083%09red/oas:100216433%09red/oas:101119602%09red/oas:100885762%09red/oas:101118974%09red/oas:101117837%09red/oas:100135699%09red/oas:101123490%09red/oas:101115970%09red
Small cell lung cancer	KEGG PATHWAY	oas05222	10	100	0.0028702	0.0219571	CDKN1A|AKT2|GADD45G|IKBKB|CDK2|AKT3|RXRA|RELA|APAF1|BCL2	http://www.genome.jp/kegg-bin/show_pathway?oas05222/oas:100216433%09red/oas:100135699%09red/oas:101118462%09red/oas:101119602%09red/oas:100885762%09red/oas:780484%09red/oas:101102191%09red/oas:100302083%09red/oas:114113852%09red/oas:101119242%09red
PPAR signaling pathway	KEGG PATHWAY	oas03320	9	86	0.00347339	0.0259234	PLIN5|RXRA|ANGPTL4|ME3|SORBS1|UCP1|PLIN4|SLC27A6|PLIN2	http://www.genome.jp/kegg-bin/show_pathway?oas03320/oas:101114356%09red/oas:494434%09red/oas:100135434%09red/oas:101108178%09red/oas:101102434%09red/oas:101104743%09red/oas:101104317%09red/oas:100125354%09red/oas:114113852%09red
mTOR signaling pathway	KEGG PATHWAY	oas04150	13	160	0.00397791	0.0289819	IGF1R|SLC3A2|GRB10|INSR|IKBKB|AKT2|AKT3|EIF4EBP1|BRAF|TELO2|ATP6V1B2|RAF1|TSC1	http://www.genome.jp/kegg-bin/show_pathway?oas04150/oas:443431%09red/oas:101111275%09red/oas:443515%09red/oas:101118462%09red/oas:494439%09red/oas:101107438%09red/oas:780484%09red/oas:101119242%09red/oas:101109236%09red/oas:101103190%09red/oas:101119127%09red/oas:101111426%09red/oas:101116778%09red
ErbB signaling pathway	KEGG PATHWAY	oas04012	9	89	0.00427502	0.0295805	SHC2|CDKN1A|EGFR|AKT2|STAT5A|AKT3|EIF4EBP1|BRAF|RAF1	http://www.genome.jp/kegg-bin/show_pathway?oas04012/oas:780479%09red/oas:443419%09red/oas:101118462%09red/oas:101113847%09red/oas:100302083%09red/oas:101119242%09red/oas:101103190%09red/oas:101107438%09red/oas:101111426%09red
Signaling pathways regulating pluripotency of stem cells	KEGG PATHWAY	oas04550	12	143	0.00437187	0.0295805	IGF1R|BMP4|RIF1|PCGF6|NODAL|INHBB|AKT2|AKT3|JAK1|KLF4|RAF1|FGF2	http://www.genome.jp/kegg-bin/show_pathway?oas04550/oas:101110553%09red/oas:101110716%09red/oas:101118462%09red/oas:100302636%09red/oas:443515%09red/oas:101118926%09red/oas:101119286%09red/oas:101103190%09red/oas:101119242%09red/oas:101110384%09red/oas:443502%09red/oas:443306%09red
Ras signaling pathway	KEGG PATHWAY	oas04014	17	242	0.00443384	0.0295805	RRAS|IGF1R|PDGFD|SHC2|EGFR|AFDN|GAB2|INSR|IKBKB|AKT2|AKT3|NTF4|RELA|RAF1|FGF2|RASA2|FLT1	http://www.genome.jp/kegg-bin/show_pathway?oas04014/oas:443088%09red/oas:780479%09red/oas:101118462%09red/oas:101115800%09red/oas:101113847%09red/oas:443515%09red/oas:780484%09red/oas:443431%09red/oas:443306%09red/oas:101119242%09red/oas:101108362%09red/oas:101103190%09red/oas:101102191%09red/oas:101115743%09red/oas:101117784%09red/oas:101107545%09red/oas:101104334%09red
Renal cell carcinoma	KEGG PATHWAY	oas05211	8	73	0.00444674	0.0295805	EGLN3|EGLN1|CDKN1A|AKT2|AKT3|BRAF|RAF1|CREBBP	http://www.genome.jp/kegg-bin/show_pathway?oas05211/oas:101114163%09red/oas:101118462%09red/oas:100302083%09red/oas:101117367%09red/oas:101103190%09red/oas:101107438%09red/oas:101119242%09red/oas:101123600%09red
Ribosome biogenesis in eukaryotes	KEGG PATHWAY	oas03008	9	90	0.00457205	0.0297669	GNL2|UTP4|SBDS|CSNK2A2|UTP14A|NOB1|XRN1|NVL|CSNK2B	http://www.genome.jp/kegg-bin/show_pathway?oas03008/oas:100216435%09red/oas:101120809%09red/oas:101111067%09red/oas:101106821%09red/oas:101114824%09red/oas:101120686%09red/oas:101122620%09red/oas:101108847%09red/oas:101122459%09red
Progesterone-mediated oocyte maturation	KEGG PATHWAY	oas04914	9	91	0.00488488	0.0301464	MAD2L2|ADCY6|IGF1R|AKT2|CDK2|AKT3|BRAF|ANAPC2|RAF1	http://www.genome.jp/kegg-bin/show_pathway?oas04914/oas:101105735%09red/oas:101118462%09red/oas:101108299%09red/oas:443515%09red/oas:101119242%09red/oas:101103190%09red/oas:100216433%09red/oas:101107438%09red/oas:101112078%09red
Hippo signaling pathway - multiple species	KEGG PATHWAY	oas04392	5	30	0.00491237	0.0301464	TEAD3|TEAD2|WTIP|RASSF4|WWTR1	http://www.genome.jp/kegg-bin/show_pathway?oas04392/oas:101120978%09red/oas:101122474%09red/oas:101105097%09red/oas:101112921%09red/oas:101120631%09red
Hepatocellular carcinoma	KEGG PATHWAY	oas05225	14	184	0.00492589	0.0301464	SMARCC2|IGF1R|SHC2|KEAP1|CDKN1A|EGFR|GSTP1|GADD45G|AKT2|FRAT1|FRAT2|AKT3|BRAF|RAF1	http://www.genome.jp/kegg-bin/show_pathway?oas05225/oas:780479%09red/oas:101120874%09red/oas:101118462%09red/oas:101113847%09red/oas:100302083%09red/oas:101113845%09red/oas:443515%09red/oas:101108269%09red/oas:105609583%09red/oas:101103147%09red/oas:100885762%09red/oas:101103190%09red/oas:101107438%09red/oas:101119242%09red
PI3K-Akt signaling pathway	KEGG PATHWAY	oas04151	24	398	0.00525293	0.0315176	PPP2R1A|CDKN1A|EGFR|FOXO3|AKT2|AKT3|NTF4|RAF1|FLT1|BCL2L11|JAK1|RELA|TSC1|IGF1R|PDGFD|PKN1|RXRA|IL6R|FGF2|IKBKB|INSR|CDK2|EIF4EBP1|BCL2	http://www.genome.jp/kegg-bin/show_pathway?oas04151/oas:101102191%09red/oas:101118462%09red/oas:443515%09red/oas:100505402%09red/oas:443431%09red/oas:101119242%09red/oas:101119127%09red/oas:443306%09red/oas:443088%09red/oas:780479%09red/oas:101117784%09red/oas:101119602%09red/oas:114113852%09red/oas:101103190%09red/oas:101115302%09red/oas:100302083%09red/oas:101118101%09red/oas:780484%09red/oas:1…
Circadian rhythm	KEGG PATHWAY	oas04710	5	31	0.00555669	0.0321023	PER2|CSNK1D|RORC|CUL1|PRKAB1	http://www.genome.jp/kegg-bin/show_pathway?oas04710/oas:101119104%09red/oas:100171396%09red/oas:443259%09red/oas:101106584%09red/oas:101107899%09red
TGF-beta signaling pathway	KEGG PATHWAY	oas04350	9	93	0.0055602	0.0321023	BMP6|BMP4|PPP2R1A|NODAL|SMAD7|INHBB|NOG|CUL1|CREBBP	http://www.genome.jp/kegg-bin/show_pathway?oas04350/oas:101115302%09red/oas:101111414%09red/oas:101106584%09red/oas:443502%09red/oas:101119286%09red/oas:780490%09red/oas:101110384%09red/oas:101123600%09red/oas:443174%09red
Autophagy - other	KEGG PATHWAY	oas04136	5	33	0.00702001	0.0395276	WIPI2|ATG9B|ATG2B|GABARAPL1|ATG13	http://www.genome.jp/kegg-bin/show_pathway?oas04136/oas:101115063%09red/oas:101121043%09red/oas:101112811%09red/oas:101117406%09red/oas:101109238%09red
Glycerolipid metabolism	KEGG PATHWAY	oas00561	7	63	0.00710463	0.0395276	PLPP3|GPAT4|LPIN3|DGKQ|GPAT2|PNPLA2|AGPAT1	http://www.genome.jp/kegg-bin/show_pathway?oas00561/oas:101123166%09red/oas:443121%09red/oas:101106450%09red/oas:101117217%09red/oas:101102020%09red/oas:101116221%09red/oas:101106172%09red
Rap1 signaling pathway	KEGG PATHWAY	oas04015	15	215	0.00766341	0.0418751	ADCY6|PARD3|PDGFD|AFDN|EGFR|IGF1R|INSR|TLN1|RRAS|AKT2|AKT3|BRAF|RAF1|FGF2|FLT1	http://www.genome.jp/kegg-bin/show_pathway?oas04015/oas:443088%09red/oas:780479%09red/oas:101105735%09red/oas:443515%09red/oas:101118462%09red/oas:101110782%09red/oas:443431%09red/oas:101119242%09red/oas:101115800%09red/oas:101103190%09red/oas:101114674%09red/oas:101107438%09red/oas:101117784%09red/oas:101107545%09red/oas:443306%09red
Breast cancer	KEGG PATHWAY	oas05224	12	155	0.00782602	0.0420134	IGF1R|SHC2|CDKN1A|EGFR|AKT2|GADD45G|FRAT1|FRAT2|AKT3|BRAF|RAF1|FGF2	http://www.genome.jp/kegg-bin/show_pathway?oas05224/oas:101118462%09red/oas:101113847%09red/oas:100302083%09red/oas:443515%09red/oas:101108269%09red/oas:105609583%09red/oas:780479%09red/oas:100885762%09red/oas:101103190%09red/oas:101107438%09red/oas:101119242%09red/oas:443306%09red
Metabolic pathways	KEGG PATHWAY	oas01100	69	1540	0.00886216	0.0451812	OCRL|ACP5|EPHX2|ACADVL|APIP|ME3|AOX1|ALDH3A1|ST3GAL1|MIF|GPAT4|SMPD4|MOCS1|P4HA1|RXYLT1|CRYL1|AK4|ENOSF1|CAD|ACER2|FDFT1|CERS2|LPIN3|PNPLA2|HADHB|GPX3|DGKQ|IMPDH1|NADK|ACAA2|PRXL2B|BCO1|MRI1|NDUFA4L2|FKRP|GBGT1|ASL|ATP6V0B|NPR2|MTMR14|ST3GAL6|MTHFR|AUH|IL4I1|CA9|GPAT2|GSR|PIGQ|PIK3C2A|GALNT8|SEPSECS|GGT5|ALDOB|PLPP3|SHMT2|GMPR|MLYCD|ADCY6|PEMT|PYGL|PFKFB3|RBKS|TXNDC12|GSTP1|SQOR|PNMT|AGPAT1|UGP2|…	http://www.genome.jp/kegg-bin/show_pathway?oas01100/oas:443440%09red/oas:101120663%09red/oas:101120767%09red/oas:101106450%09red/oas:554320%09red/oas:101114221%09red/oas:101112950%09red/oas:101111925%09red/oas:101117173%09red/oas:101111645%09red/oas:101119587%09red/oas:101115777%09red/oas:101115776%09red/oas:101109520%09red/oas:101111708%09red/oas:101112913%09red/oas:101103031%09red/oas:101102364…
MAPK signaling pathway	KEGG PATHWAY	oas04010	19	305	0.00893766	0.0451812	RRAS|IGF1R|PDGFD|RPS6KA5|MAP3K3|IRAK4|EGFR|INSR|GADD45G|IKBKB|AKT2|AKT3|BRAF|NTF4|RELA|RAF1|FGF2|RASA2|FLT1	http://www.genome.jp/kegg-bin/show_pathway?oas04010/oas:443088%09red/oas:101115714%09red/oas:101122537%09red/oas:101118462%09red/oas:101108362%09red/oas:443515%09red/oas:780484%09red/oas:780479%09red/oas:443431%09red/oas:101104334%09red/oas:101119242%09red/oas:100885762%09red/oas:100216438%09red/oas:101117784%09red/oas:101102191%09red/oas:101107438%09red/oas:101103190%09red/oas:101107545%09red/oa…
Hippo signaling pathway	KEGG PATHWAY	oas04390	12	158	0.00895708	0.0451812	BMP6|PARD3|PPP2R1A|WWTR1|SMAD7|TP73|CSNK1D|BMP4|TEAD3|TEAD2|BBC3|WTIP	http://www.genome.jp/kegg-bin/show_pathway?oas04390/oas:101115302%09red/oas:101120978%09red/oas:101111414%09red/oas:101110782%09red/oas:101105097%09red/oas:101112921%09red/oas:443502%09red/oas:101118974%09red/oas:101123490%09red/oas:100171396%09red/oas:101122474%09red/oas:443174%09red
Choline metabolism in cancer	KEGG PATHWAY	oas05231	9	101	0.00900672	0.0451812	PLPP3|PDGFD|DGKQ|EGFR|AKT2|AKT3|EIF4EBP1|RAF1|TSC1	http://www.genome.jp/kegg-bin/show_pathway?oas05231/oas:780479%09red/oas:101103190%09red/oas:101118462%09red/oas:101102020%09red/oas:101119242%09red/oas:101106172%09red/oas:101117784%09red/oas:101111426%09red/oas:101119127%09red
NF-kappa B signaling pathway	KEGG PATHWAY	oas04064	9	104	0.010648	0.0525529	TNFRSF13C|IKBKB|CYLD|IRAK4|LY96|RELA|CSNK2B|CSNK2A2|BCL2	http://www.genome.jp/kegg-bin/show_pathway?oas04064/oas:101113429%09red/oas:101108235%09red/oas:100216438%09red/oas:100216435%09red/oas:780484%09red/oas:101102191%09red/oas:101119602%09red/oas:101104901%09red/oas:101122459%09red
Lysine degradation	KEGG PATHWAY	oas00310	7	69	0.0109985	0.0534211	CAMKMT|KMT2A|KMT2B|EZH1|SETD1A|SETD1B|SETD7	http://www.genome.jp/kegg-bin/show_pathway?oas00310/oas:101101916%09red/oas:101116304%09red/oas:101104765%09red/oas:101103509%09red/oas:101104086%09red/oas:101115990%09red/oas:101105467%09red
Non-alcoholic fatty liver disease (NAFLD)	KEGG PATHWAY	oas04932	12	164	0.0115979	0.0545994	RELA|BCL2L11|PRKAB1|BID|RXRA|INSR|IL6R|IKBKB|AKT2|AKT3|MLXIP|NDUFA4L2	http://www.genome.jp/kegg-bin/show_pathway?oas04932/oas:101118462%09red/oas:101102760%09red/oas:101107899%09red/oas:100505402%09red/oas:443431%09red/oas:101103369%09red/oas:780484%09red/oas:101117837%09red/oas:101102191%09red/oas:114113852%09red/oas:101119242%09red/oas:101123455%09red
Parathyroid hormone synthesis, secretion and action	KEGG PATHWAY	oas04928	9	106	0.0118605	0.0549897	MMP14|ADCY6|CDKN1A|EGFR|RXRA|RUNX2|BRAF|RAF1|BCL2	http://www.genome.jp/kegg-bin/show_pathway?oas04928/oas:100302083%09red/oas:101105735%09red/oas:101115489%09red/oas:101107438%09red/oas:443116%09red/oas:780479%09red/oas:101103190%09red/oas:101119602%09red/oas:114113852%09red
Herpes simplex virus 1 infection	KEGG PATHWAY	oas05168	25	457	0.0133947	0.0611757	ZNF333|ZNF316|ZNF331|EIF2B5|IKBKB|AKT2|AKT3|ZNF853|RBAK|TSC1|ZNF746|ZNF605|BID|ZNF783|JAK1|RELA|ZNF282|IRAK4|ZNF667|EIF2AK1|ZNF398|EIF4EBP1|APAF1|ZNF286A|BCL2	http://www.genome.jp/kegg-bin/show_pathway?oas05168/oas:101108187%09red/oas:101116114%09red/oas:101118462%09red/oas:101105941%09red/oas:101108126%09red/oas:101119127%09red/oas:101107348%09red/oas:101117386%09red/oas:101117837%09red/oas:100135699%09red/oas:101119602%09red/oas:780484%09red/oas:101102191%09red/oas:101111426%09red/oas:114108706%09red/oas:100216438%09red/oas:101110538%09red/oas:101110…
Bladder cancer	KEGG PATHWAY	oas05219	5	40	0.0142301	0.0621713	EGFR|CDKN1A|RAF1|BRAF|RPS6KA5	http://www.genome.jp/kegg-bin/show_pathway?oas05219/oas:780479%09red/oas:101115714%09red/oas:100302083%09red/oas:101103190%09red/oas:101107438%09red
Adipocytokine signaling pathway	KEGG PATHWAY	oas04920	7	73	0.0143329	0.0621713	PRKAB1|SLC2A4|RXRA|IKBKB|AKT2|AKT3|RELA	http://www.genome.jp/kegg-bin/show_pathway?oas04920/oas:101118462%09red/oas:101107899%09red/oas:780484%09red/oas:101118797%09red/oas:101102191%09red/oas:114113852%09red/oas:101119242%09red
Regulation of lipolysis in adipocytes	KEGG PATHWAY	oas04923	6	56	0.0143684	0.0621713	ADCY6|LIPE|INSR|PNPLA2|AKT2|AKT3	http://www.genome.jp/kegg-bin/show_pathway?oas04923/oas:101123166%09red/oas:101105735%09red/oas:101118462%09red/oas:100169699%09red/oas:443431%09red/oas:101119242%09red
Fluid shear stress and atherosclerosis	KEGG PATHWAY	oas05418	11	149	0.0144254	0.0621713	BMP4|SDC4|AKT2|IKBKB|KEAP1|GSTP1|AKT3|EDN1|RELA|CTSV|BCL2	http://www.genome.jp/kegg-bin/show_pathway?oas05418/oas:780510%09red/oas:101120874%09red/oas:101118462%09red/oas:101119602%09red/oas:101113845%09red/oas:443498%09red/oas:443502%09red/oas:101108677%09red/oas:780484%09red/oas:101102191%09red/oas:101119242%09red
Jak-STAT signaling pathway	KEGG PATHWAY	oas04630	15	234	0.0150587	0.0639994	STAT6|IL13RA1|CTF1|AOX1|CDKN1A|EGFR|AKT2|IFNLR1|IL6R|STAT5A|AKT3|JAK1|RAF1|CREBBP|BCL2	http://www.genome.jp/kegg-bin/show_pathway?oas04630/oas:443419%09red/oas:101110716%09red/oas:443518%09red/oas:101118462%09red/oas:101119602%09red/oas:101119890%09red/oas:780479%09red/oas:101103369%09red/oas:101103190%09red/oas:101102134%09red/oas:100302083%09red/oas:101104201%09red/oas:101119242%09red/oas:101123600%09red/oas:101104557%09red
Protein processing in endoplasmic reticulum	KEGG PATHWAY	oas04141	12	172	0.0160046	0.0670879	MBTPS1|EIF2AK1|EDEM1|DNAJC1|ERO1A|SYVN1|FBXO2|SEC24B|SVIP|UBXN6|CUL1|BCL2	http://www.genome.jp/kegg-bin/show_pathway?oas04141/oas:101101912%09red/oas:101111799%09red/oas:101120579%09red/oas:101109883%09red/oas:101106584%09red/oas:101121218%09red/oas:101116114%09red/oas:101119602%09red/oas:101112079%09red/oas:105604019%09red/oas:101103353%09red/oas:101102829%09red
Vascular smooth muscle contraction	KEGG PATHWAY	oas04270	10	134	0.017961	0.0742713	ADCY6|AGT|NPR2|RAMP3|KCNMA1|BRAF|MYLK3|EDN1|ADM|RAF1	http://www.genome.jp/kegg-bin/show_pathway?oas04270/oas:101105735%09red/oas:101119440%09red/oas:101103753%09red/oas:101112950%09red/oas:443498%09red/oas:101113784%09red/oas:100270685%09red/oas:101103190%09red/oas:101107438%09red/oas:101113582%09red
Tyrosine metabolism	KEGG PATHWAY	oas00350	5	43	0.0184465	0.0752619	AOX1|IL4I1|ALDH3A1|PNMT|MIF	http://www.genome.jp/kegg-bin/show_pathway?oas00350/oas:101108502%09red/oas:105602079%09red/oas:780466%09red/oas:101104557%09red/oas:101103826%09red
RNA transport	KEGG PATHWAY	oas03013	12	178	0.0200626	0.0807786	EIF3H|EIF3C|NUP98|RPP21|PABPC1|EIF2B5|EIF3E|SRRM1|UPF2|EIF4EBP1|EIF4EBP2|THOC5	http://www.genome.jp/kegg-bin/show_pathway?oas03013/oas:101108187%09red/oas:101118881%09red/oas:100135436%09red/oas:101117360%09red/oas:101108347%09red/oas:101112694%09red/oas:101116751%09red/oas:101115801%09red/oas:101110115%09red/oas:101111426%09red/oas:101116288%09red/oas:101107735%09red
Epstein-Barr virus infection	KEGG PATHWAY	oas05169	15	245	0.021347	0.0848334	BCL2L11|SAP30L|BID|AKT2|PSMD3|GADD45G|IKBKB|CDK2|AKT3|IRAK4|JAK1|RELA|CDKN1A|APAF1|BCL2	http://www.genome.jp/kegg-bin/show_pathway?oas05169/oas:100216433%09red/oas:101110716%09red/oas:101102191%09red/oas:101118462%09red/oas:101119602%09red/oas:100505402%09red/oas:114114901%09red/oas:100885762%09red/oas:780484%09red/oas:101117837%09red/oas:100135699%09red/oas:100302083%09red/oas:101119242%09red/oas:100216438%09red/oas:101105833%09red
Human T-cell leukemia virus 1 infection	KEGG PATHWAY	oas05166	15	246	0.0220042	0.0863242	ADCY6|TBP|CDKN1A|CDK2|TLN1|IKBKB|STAT5A|AKT3|MAP3K3|JAK1|RELA|ANAPC2|TNFRSF13C|CREBBP|AKT2	http://www.genome.jp/kegg-bin/show_pathway?oas05166/oas:443419%09red/oas:101105735%09red/oas:101110716%09red/oas:100216433%09red/oas:101118462%09red/oas:101108299%09red/oas:100302083%09red/oas:101122537%09red/oas:780484%09red/oas:101114674%09red/oas:101102191%09red/oas:100144760%09red/oas:101119242%09red/oas:101123600%09red/oas:101104901%09red
Thyroid hormone signaling pathway	KEGG PATHWAY	oas04919	9	121	0.0244618	0.0947506	BMP4|MED13L|RXRA|ATP1B1|AKT2|AKT3|SLC16A10|RAF1|CREBBP	http://www.genome.jp/kegg-bin/show_pathway?oas04919/oas:101118462%09red/oas:101107103%09red/oas:443502%09red/oas:101103190%09red/oas:101108604%09red/oas:443384%09red/oas:114113852%09red/oas:101119242%09red/oas:101123600%09red
Glycerophospholipid metabolism	KEGG PATHWAY	oas00564	8	102	0.025426	0.0972543	PLPP3|GPAT4|LPIN3|PEMT|DGKQ|GPAT2|MBOAT7|AGPAT1	http://www.genome.jp/kegg-bin/show_pathway?oas00564/oas:443121%09red/oas:101106450%09red/oas:101117217%09red/oas:101102020%09red/oas:101116221%09red/oas:101106172%09red/oas:101112913%09red/oas:101107304%09red
Focal adhesion	KEGG PATHWAY	oas04510	13	208	0.0267507	0.101058	IGF1R|PDGFD|SHC2|EGFR|MYL10|MYLK3|TLN1|AKT2|AKT3|BRAF|BCL2|RAF1|FLT1	http://www.genome.jp/kegg-bin/show_pathway?oas04510/oas:443088%09red/oas:780479%09red/oas:101118462%09red/oas:101113847%09red/oas:101119602%09red/oas:443515%09red/oas:101113784%09red/oas:101119242%09red/oas:101118074%09red/oas:101103190%09red/oas:101114674%09red/oas:101107438%09red/oas:101117784%09red
Chemokine signaling pathway	KEGG PATHWAY	oas04062	12	188	0.0284587	0.106199	FOXO3|ADCY6|PARD3|CCL14|SHC2|IKBKB|AKT2|AKT3|CCL1|BRAF|RELA|RAF1	http://www.genome.jp/kegg-bin/show_pathway?oas04062/oas:101115044%09red/oas:101105735%09red/oas:101114628%09red/oas:101118462%09red/oas:101113847%09red/oas:101110782%09red/oas:101119242%09red/oas:101103190%09red/oas:100913151%09red/oas:101102191%09red/oas:101107438%09red/oas:780484%09red
Central carbon metabolism in cancer	KEGG PATHWAY	oas05230	6	68	0.0314786	0.116054	SLC16A3|EGFR|PDK1|AKT2|AKT3|RAF1	http://www.genome.jp/kegg-bin/show_pathway?oas05230/oas:101111643%09red/oas:101118462%09red/oas:780479%09red/oas:101103190%09red/oas:101119242%09red/oas:101113205%09red
Antifolate resistance	KEGG PATHWAY	oas01523	5	52	0.0357432	0.127179	IKBKB|MTHFR|RELA|SHMT2|FOLR1	http://www.genome.jp/kegg-bin/show_pathway?oas01523/oas:101101880%09red/oas:101121199%09red/oas:101111645%09red/oas:780484%09red/oas:101102191%09red
Valine, leucine and isoleucine degradation	KEGG PATHWAY	oas00280	5	52	0.0357432	0.127179	AOX1|ACAA2|IL4I1|HADHB|AUH	http://www.genome.jp/kegg-bin/show_pathway?oas00280/oas:105602079%09red/oas:101109685%09red/oas:101111925%09red/oas:101109520%09red/oas:101104557%09red
Prolactin signaling pathway	KEGG PATHWAY	oas04917	7	90	0.0366069	0.128755	SHC2|AKT2|FOXO3|STAT5A|AKT3|RELA|RAF1	http://www.genome.jp/kegg-bin/show_pathway?oas04917/oas:443419%09red/oas:101118462%09red/oas:101113847%09red/oas:101103190%09red/oas:100913151%09red/oas:101102191%09red/oas:101119242%09red
Renin secretion	KEGG PATHWAY	oas04924	6	71	0.0372201	0.129424	ADCY6|AQP1|CTSB|KCNMA1|EDN1|AGT	http://www.genome.jp/kegg-bin/show_pathway?oas04924/oas:101105735%09red/oas:101119440%09red/oas:443498%09red/oas:442999%09red/oas:100270685%09red/oas:780470%09red
AGE-RAGE signaling pathway in diabetic complications	KEGG PATHWAY	oas04933	8	111	0.0380597	0.130488	F3|AKT2|STAT5A|AKT3|EDN1|RELA|AGT|BCL2	http://www.genome.jp/kegg-bin/show_pathway?oas04933/oas:443419%09red/oas:101119440%09red/oas:101118462%09red/oas:101118918%09red/oas:101119602%09red/oas:443498%09red/oas:101102191%09red/oas:101119242%09red
MicroRNAs in cancer	KEGG PATHWAY	oas05206	12	198	0.0391464	0.130488	TP63|SIRT1|BCL2L11|RPS6KA5|CDKN1A|EGFR|IKBKB|ABCB1|IGF2BP1|RAF1|CREBBP|BCL2	http://www.genome.jp/kegg-bin/show_pathway?oas05206/oas:101115714%09red/oas:101102956%09red/oas:101119602%09red/oas:101113253%09red/oas:100505402%09red/oas:780479%09red/oas:101103190%09red/oas:100302083%09red/oas:780484%09red/oas:101123600%09red/oas:101108874%09red/oas:443367%09red
Influenza A	KEGG PATHWAY	oas05164	12	198	0.0391464	0.130488	NUP98|BID|IRAK4|IKBKB|AKT2|AKT3|APAF1|JAK1|RELA|RAF1|CALCOCO2|CREBBP	http://www.genome.jp/kegg-bin/show_pathway?oas05164/oas:101110716%09red/oas:101102191%09red/oas:101118462%09red/oas:101117360%09red/oas:780484%09red/oas:101117837%09red/oas:100135699%09red/oas:101119242%09red/oas:101103190%09red/oas:101123600%09red/oas:101114034%09red/oas:100216438%09red
Adrenergic signaling in cardiomyocytes	KEGG PATHWAY	oas04261	10	154	0.0392317	0.130488	PPP2R1A|ADCY6|SCN5A|RPS6KA5|ATP1B1|TNNT2|AKT2|AKT3|AGT|BCL2	http://www.genome.jp/kegg-bin/show_pathway?oas04261/oas:101115302%09red/oas:101115714%09red/oas:101111582%09red/oas:101105735%09red/oas:101119440%09red/oas:101118462%09red/oas:101119602%09red/oas:443384%09red/oas:101119242%09red/oas:105610024%09red
Osteoclast differentiation	KEGG PATHWAY	oas04380	9	134	0.0413468	0.136044	ACP5|JAK1|GAB2|IKBKB|AKT2|AKT3|CYLD|FOSL2|RELA	http://www.genome.jp/kegg-bin/show_pathway?oas04380/oas:101110716%09red/oas:101102191%09red/oas:101118462%09red/oas:100820744%09red/oas:101113429%09red/oas:780484%09red/oas:101122588%09red/oas:101119242%09red/oas:101115743%09red
Phenylalanine metabolism	KEGG PATHWAY	oas00360	3	23	0.0494989	0.161135	IL4I1|ALDH3A1|MIF	http://www.genome.jp/kegg-bin/show_pathway?oas00360/oas:101108502%09red/oas:105602079%09red/oas:780466%09red
Th17 cell differentiation	KEGG PATHWAY	oas04659	8	120	0.0543331	0.174857	STAT6|RORC|RXRA|IL6R|IKBKB|STAT5A|JAK1|RELA	http://www.genome.jp/kegg-bin/show_pathway?oas04659/oas:443419%09red/oas:101110716%09red/oas:101119104%09red/oas:101103369%09red/oas:780484%09red/oas:101102134%09red/oas:101102191%09red/oas:114113852%09red
Thyroid cancer	KEGG PATHWAY	oas05216	4	41	0.0556438	0.175536	CDKN1A|BRAF|RXRA|GADD45G	http://www.genome.jp/kegg-bin/show_pathway?oas05216/oas:114113852%09red/oas:100885762%09red/oas:100302083%09red/oas:101107438%09red
Tuberculosis	KEGG PATHWAY	oas05152	12	212	0.058432	0.181028	ATP6V0B|BID|IRAK4|CTSD|AKT2|AKT3|APAF1|JAK1|RELA|RAF1|CREBBP|BCL2	http://www.genome.jp/kegg-bin/show_pathway?oas05152/oas:443060%09red/oas:101110716%09red/oas:101102191%09red/oas:101118462%09red/oas:101119602%09red/oas:101103190%09red/oas:101117837%09red/oas:100135699%09red/oas:101119242%09red/oas:101123600%09red/oas:101114221%09red/oas:100216438%09red
Transcriptional misregulation in cancer	KEGG PATHWAY	oas05202	11	189	0.0585677	0.181028	KMT2A|ETV5|CDKN1A|IGF1R|GADD45G|RUNX2|PER2|RXRA|RELA|BCL6|FLT1	http://www.genome.jp/kegg-bin/show_pathway?oas05202/oas:443088%09red/oas:101101916%09red/oas:101115418%09red/oas:101110557%09red/oas:100302083%09red/oas:443515%09red/oas:101115489%09red/oas:100885762%09red/oas:443259%09red/oas:101102191%09red/oas:114113852%09red
Proteoglycans in cancer	KEGG PATHWAY	oas05205	12	215	0.0632661	0.193594	IGF1R|EGFR|CDKN1A|TWIST2|SDC4|RRAS|AKT2|AKT3|BRAF|RAF1|FGF2|CTSV	http://www.genome.jp/kegg-bin/show_pathway?oas05205/oas:780510%09red/oas:101118462%09red/oas:100302083%09red/oas:443515%09red/oas:443306%09red/oas:780479%09red/oas:101108677%09red/oas:101103190%09red/oas:101107438%09red/oas:101119242%09red/oas:101107545%09red/oas:101122639%09red
Proximal tubule bicarbonate reclamation	KEGG PATHWAY	oas04964	3	26	0.0648745	0.194623	ATP1B1|SLC38A3|AQP1	http://www.genome.jp/kegg-bin/show_pathway?oas04964/oas:101116182%09red/oas:442999%09red/oas:443384%09red
cGMP-PKG signaling pathway	KEGG PATHWAY	oas04022	10	171	0.0674645	0.200429	NPR2|BDKRB2|ADCY6|KCNMA1|INSR|MYLK3|AKT2|AKT3|ATP1B1|RAF1	http://www.genome.jp/kegg-bin/show_pathway?oas04022/oas:443431%09red/oas:101105735%09red/oas:101118462%09red/oas:101112950%09red/oas:101120781%09red/oas:101113784%09red/oas:100270685%09red/oas:101103190%09red/oas:443384%09red/oas:101119242%09red
Toxoplasmosis	KEGG PATHWAY	oas05145	8	127	0.0696644	0.203625	IKBKB|AKT2|AKT3|JAK1|LY96|RELA|IRAK4|BCL2	http://www.genome.jp/kegg-bin/show_pathway?oas05145/oas:101110716%09red/oas:101118462%09red/oas:101119602%09red/oas:780484%09red/oas:101102191%09red/oas:101108235%09red/oas:101119242%09red/oas:100216438%09red
Glutathione metabolism	KEGG PATHWAY	oas00480	5	64	0.07059	0.203625	GSR|GSTP1|TXNDC12|GPX3|GGT5	http://www.genome.jp/kegg-bin/show_pathway?oas00480/oas:101104397%09red/oas:101112423%09red/oas:101114416%09red/oas:101120874%09red/oas:101113445%09red
Ovarian steroidogenesis	KEGG PATHWAY	oas04913	4	45	0.0717245	0.203625	BMP6|ADCY6|IGF1R|INSR	http://www.genome.jp/kegg-bin/show_pathway?oas04913/oas:443431%09red/oas:101105735%09red/oas:443174%09red/oas:443515%09red
Peroxisome	KEGG PATHWAY	oas04146	6	85	0.0725052	0.203625	MLYCD|EPHX2|PAOX|NUDT7|HACL1|DECR2	http://www.genome.jp/kegg-bin/show_pathway?oas04146/oas:101111594%09red/oas:101119328%09red/oas:101119009%09red/oas:101122299%09red/oas:101106654%09red/oas:101110109%09red
Cell cycle	KEGG PATHWAY	oas04110	8	129	0.0744844	0.207202	MAD2L2|CDKN1A|GADD45G|MCM7|CDK2|ANAPC2|CUL1|CREBBP	http://www.genome.jp/kegg-bin/show_pathway?oas04110/oas:101108015%09red/oas:101108299%09red/oas:100302083%09red/oas:101106584%09red/oas:100885762%09red/oas:100216433%09red/oas:101112078%09red/oas:101123600%09red
Glucagon signaling pathway	KEGG PATHWAY	oas04922	7	108	0.0772236	0.212887	SIRT1|PRKAB1|SIK2|AKT2|AKT3|PYGL|CREBBP	http://www.genome.jp/kegg-bin/show_pathway?oas04922/oas:101102956%09red/oas:101118462%09red/oas:101107899%09red/oas:101119242%09red/oas:101107630%09red/oas:101123600%09red/oas:554320%09red
Fatty acid degradation	KEGG PATHWAY	oas00071	4	47	0.0805592	0.220099	HADHB|ACAA2|ECI1|ACADVL	http://www.genome.jp/kegg-bin/show_pathway?oas00071/oas:101115592%09red/oas:101109685%09red/oas:101111925%09red/oas:101117173%09red
Endocrine and other factor-regulated calcium reabsorption	KEGG PATHWAY	oas04961	4	48	0.085169	0.230635	ADCY6|BDKRB2|CLTA|ATP1B1	http://www.genome.jp/kegg-bin/show_pathway?oas04961/oas:101105735%09red/oas:101106572%09red/oas:443384%09red/oas:101120781%09red
C-type lectin receptor signaling pathway	KEGG PATHWAY	oas04625	7	112	0.0888163	0.237736	RRAS|IKBKB|AKT2|AKT3|CYLD|RELA|RAF1	http://www.genome.jp/kegg-bin/show_pathway?oas04625/oas:101118462%09red/oas:101113429%09red/oas:101103190%09red/oas:101102191%09red/oas:101119242%09red/oas:780484%09red/oas:101107545%09red
Hedgehog signaling pathway	KEGG PATHWAY	oas04340	4	49	0.0899045	0.237736	KIF7|CSNK1D|CUL1|BCL2	http://www.genome.jp/kegg-bin/show_pathway?oas04340/oas:100171396%09red/oas:101119602%09red/oas:101103926%09red/oas:101106584%09red
Relaxin signaling pathway	KEGG PATHWAY	oas04926	8	135	0.0901221	0.237736	ADCY6|SHC2|EGFR|AKT2|AKT3|EDN1|RELA|RAF1	http://www.genome.jp/kegg-bin/show_pathway?oas04926/oas:101105735%09red/oas:101118462%09red/oas:101113847%09red/oas:443498%09red/oas:780479%09red/oas:101103190%09red/oas:101102191%09red/oas:101119242%09red
Human cytomegalovirus infection	KEGG PATHWAY	oas05163	13	255	0.0925375	0.242021	ADCY6|BID|EGFR|IL6R|IKBKB|AKT2|AKT3|EIF4EBP1|JAK1|RELA|RAF1|CDKN1A|TSC1	http://www.genome.jp/kegg-bin/show_pathway?oas05163/oas:780479%09red/oas:101105735%09red/oas:101110716%09red/oas:101118462%09red/oas:100302083%09red/oas:780484%09red/oas:101119242%09red/oas:101103369%09red/oas:101103190%09red/oas:101117837%09red/oas:101102191%09red/oas:101111426%09red/oas:101119127%09red
Estrogen signaling pathway	KEGG PATHWAY	oas04915	8	138	0.0986	0.255692	ADCY6|SHC2|EGFR|CTSD|AKT2|AKT3|RAF1|BCL2	http://www.genome.jp/kegg-bin/show_pathway?oas04915/oas:443060%09red/oas:101105735%09red/oas:101118462%09red/oas:101113847%09red/oas:101119602%09red/oas:780479%09red/oas:101103190%09red/oas:101119242%09red
Cholesterol metabolism	KEGG PATHWAY	oas04979	4	51	0.0997437	0.256484	SORT1|LRPAP1|ANGPTL4|ABCA1	http://www.genome.jp/kegg-bin/show_pathway?oas04979/oas:101104317%09red/oas:101104538%09red/oas:101119015%09red/oas:101121173%09red
Base excision repair	KEGG PATHWAY	oas03410	3	33	0.107883	0.272969	NEIL2|POLD4|PARP3	http://www.genome.jp/kegg-bin/show_pathway?oas03410/oas:101118667%09red/oas:101115070%09red/oas:101118743%09red
Chagas disease (American trypanosomiasis)	KEGG PATHWAY	oas05142	7	118	0.107939	0.272969	PPP2R1A|BDKRB2|IKBKB|AKT2|AKT3|RELA|IRAK4	http://www.genome.jp/kegg-bin/show_pathway?oas05142/oas:101115302%09red/oas:101118462%09red/oas:101120781%09red/oas:780484%09red/oas:101102191%09red/oas:101119242%09red/oas:100216438%09red
Sphingolipid metabolism	KEGG PATHWAY	oas00600	4	53	0.110058	0.276046	ACER2|SMPD4|PLPP3|CERS2	http://www.genome.jp/kegg-bin/show_pathway?oas00600/oas:101119587%09red/oas:101109498%09red/oas:101123535%09red/oas:101102020%09red
Kaposi sarcoma-associated herpesvirus infection	KEGG PATHWAY	oas05167	11	217	0.118038	0.290159	GABARAPL1|BID|IKBKB|AKT2|AKT3|CDKN1A|JAK1|RELA|RAF1|FGF2|CREBBP	http://www.genome.jp/kegg-bin/show_pathway?oas05167/oas:101110716%09red/oas:101117406%09red/oas:101118462%09red/oas:100302083%09red/oas:780484%09red/oas:101117837%09red/oas:101102191%09red/oas:101119242%09red/oas:101103190%09red/oas:101123600%09red/oas:443306%09red
Oocyte meiosis	KEGG PATHWAY	oas04114	7	121	0.118261	0.290159	MAD2L2|PPP2R1A|ADCY6|IGF1R|CDK2|ANAPC2|CUL1	http://www.genome.jp/kegg-bin/show_pathway?oas04114/oas:101115302%09red/oas:101105735%09red/oas:101108299%09red/oas:443515%09red/oas:101106584%09red/oas:100216433%09red/oas:101112078%09red
cAMP signaling pathway	KEGG PATHWAY	oas04024	12	242	0.118529	0.290159	ADCY6|LIPE|AFDN|ATP1B1|RRAS|AKT2|AKT3|BRAF|EDN1|RELA|RAF1|CREBBP	http://www.genome.jp/kegg-bin/show_pathway?oas04024/oas:443384%09red/oas:101105735%09red/oas:101118462%09red/oas:443498%09red/oas:100169699%09red/oas:101115800%09red/oas:101103190%09red/oas:101102191%09red/oas:101107438%09red/oas:101119242%09red/oas:101123600%09red/oas:101107545%09red
Fructose and mannose metabolism	KEGG PATHWAY	oas00051	3	35	0.121774	0.295738	PFKFB3|ALDOB|ENOSF1	http://www.genome.jp/kegg-bin/show_pathway?oas00051/oas:443440%09red/oas:101104113%09red/oas:101107621%09red
Glycosphingolipid biosynthesis - globo and isoglobo series	KEGG PATHWAY	oas00603	2	17	0.122879	0.296071	ST3GAL1|GBGT1	http://www.genome.jp/kegg-bin/show_pathway?oas00603/oas:101122606%09red/oas:101112039%09red
B cell receptor signaling pathway	KEGG PATHWAY	oas04662	5	78	0.12817	0.306407	IKBKB|RELA|AKT3|RAF1|AKT2	http://www.genome.jp/kegg-bin/show_pathway?oas04662/oas:101103190%09red/oas:780484%09red/oas:101102191%09red/oas:101118462%09red/oas:101119242%09red
Phosphatidylinositol signaling system	KEGG PATHWAY	oas04070	6	101	0.130019	0.308417	OCRL|MTMR14|DGKQ|PIK3C2A|PPIP5K1|IP6K2	http://www.genome.jp/kegg-bin/show_pathway?oas04070/oas:101109567%09red/oas:101102342%09red/oas:101107902%09red/oas:101119794%09red/oas:101106172%09red/oas:101114899%09red
Human papillomavirus infection	KEGG PATHWAY	oas05165	17	376	0.132597	0.310071	ATP6V0B|PPP2R1A|PARD3|TBP|CDKN1A|EGFR|AKT2|IKBKB|CDK2|AKT3|EIF4EBP1|JAK1|ATP6V1B2|RAF1|RELA|CREBBP|TSC1	http://www.genome.jp/kegg-bin/show_pathway?oas05165/oas:101115302%09red/oas:780479%09red/oas:101110716%09red/oas:101118462%09red/oas:101111426%09red/oas:100302083%09red/oas:100144760%09red/oas:101110782%09red/oas:494439%09red/oas:100216433%09red/oas:101119242%09red/oas:101103190%09red/oas:101102191%09red/oas:101119127%09red/oas:780484%09red/oas:101123600%09red/oas:101114221%09red
Ubiquitin mediated proteolysis	KEGG PATHWAY	oas04120	8	149	0.133345	0.310071	KEAP1|SYVN1|NEDD4L|FBXO2|UBE2Z|ANAPC2|MGRN1|CUL1	http://www.genome.jp/kegg-bin/show_pathway?oas04120/oas:101122748%09red/oas:101108299%09red/oas:101119836%09red/oas:101106584%09red/oas:101121218%09red/oas:101103032%09red/oas:101112079%09red/oas:101113845%09red
One carbon pool by folate	KEGG PATHWAY	oas00670	2	18	0.133756	0.310071	MTHFR|SHMT2	http://www.genome.jp/kegg-bin/show_pathway?oas00670/oas:101101880%09red/oas:101111645%09red
Long-term depression	KEGG PATHWAY	oas04730	4	58	0.137779	0.316996	PPP2R1A|IGF1R|RAF1|BRAF	http://www.genome.jp/kegg-bin/show_pathway?oas04730/oas:101115302%09red/oas:443515%09red/oas:101103190%09red/oas:101107438%09red
Aldosterone-regulated sodium reabsorption	KEGG PATHWAY	oas04960	3	38	0.14374	0.326925	NEDD4L|INSR|ATP1B1	http://www.genome.jp/kegg-bin/show_pathway?oas04960/oas:101122748%09red/oas:443431%09red/oas:443384%09red
TNF signaling pathway	KEGG PATHWAY	oas04668	7	128	0.144232	0.326925	MMP14|RPS6KA5|IKBKB|AKT2|AKT3|EDN1|RELA	http://www.genome.jp/kegg-bin/show_pathway?oas04668/oas:101115714%09red/oas:101118462%09red/oas:443498%09red/oas:443116%09red/oas:780484%09red/oas:101102191%09red/oas:101119242%09red
VEGF signaling pathway	KEGG PATHWAY	oas04370	4	60	0.149582	0.33656	AKT2|AKT3|RAF1|SHC2	http://www.genome.jp/kegg-bin/show_pathway?oas04370/oas:101113847%09red/oas:101119242%09red/oas:101103190%09red/oas:101118462%09red
RNA degradation	KEGG PATHWAY	oas03018	5	83	0.152694	0.341053	TENT4A|PABPC1|XRN1|BTG1|EDC4	http://www.genome.jp/kegg-bin/show_pathway?oas03018/oas:100135436%09red/oas:101106821%09red/oas:100217400%09red/oas:101106461%09red/oas:101110083%09red
Spliceosome	KEGG PATHWAY	oas03040	8	155	0.154608	0.342825	DHX8|DDX42|PRPF40B|U2SURP|PRPF8|DHX16|PRPF3|XAB2	http://www.genome.jp/kegg-bin/show_pathway?oas03040/oas:101122353%09red/oas:101110072%09red/oas:101104019%09red/oas:101116489%09red/oas:101104449%09red/oas:101104702%09red/oas:101117921%09red/oas:101103580%09red
Alanine, aspartate and glutamate metabolism	KEGG PATHWAY	oas00250	3	40	0.159053	0.347645	IL4I1|ASL|CAD	http://www.genome.jp/kegg-bin/show_pathway?oas00250/oas:101106412%09red/oas:101115776%09red/oas:105602079%09red
NOD-like receptor signaling pathway	KEGG PATHWAY	oas04621	9	187	0.180159	0.385516	NEK7|GABARAPL1|CTSB|IKBKB|JAK1|TXNIP|RELA|IRAK4|BCL2	http://www.genome.jp/kegg-bin/show_pathway?oas04621/oas:101110716%09red/oas:654403%09red/oas:101119602%09red/oas:780484%09red/oas:101102191%09red/oas:780470%09red/oas:101102161%09red/oas:100216438%09red/oas:101117406%09red
Carbohydrate digestion and absorption	KEGG PATHWAY	oas04973	3	43	0.182885	0.38863	AKT2|AKT3|ATP1B1	http://www.genome.jp/kegg-bin/show_pathway?oas04973/oas:101119242%09red/oas:101118462%09red/oas:443384%09red
Basal cell carcinoma	KEGG PATHWAY	oas05217	4	66	0.187112	0.392786	KIF7|CDKN1A|BMP4|GADD45G	http://www.genome.jp/kegg-bin/show_pathway?oas05217/oas:100885762%09red/oas:100302083%09red/oas:101103926%09red/oas:443502%09red
Complement and coagulation cascades	KEGG PATHWAY	oas04610	5	90	0.189962	0.392786	C1S|F2RL2|BDKRB2|F3|CFB	http://www.genome.jp/kegg-bin/show_pathway?oas04610/oas:101118918%09red/oas:101107688%09red/oas:101110677%09red/oas:101120781%09red/oas:101115072%09red
Mannose type O-glycan biosynthesis	KEGG PATHWAY	oas00515	2	23	0.190759	0.392786	RXYLT1|FKRP	http://www.genome.jp/kegg-bin/show_pathway?oas00515/oas:101117098%09red/oas:101112124%09red
Mismatch repair	KEGG PATHWAY	oas03430	2	23	0.190759	0.392786	POLD4|MSH6	http://www.genome.jp/kegg-bin/show_pathway?oas03430/oas:101118743%09red/oas:101107426%09red
Necroptosis	KEGG PATHWAY	oas04217	9	190	0.191258	0.392786	STAT6|BID|PARP3|STAT5A|CYLD|JAK1|CHMP1A|PYGL|BCL2	http://www.genome.jp/kegg-bin/show_pathway?oas04217/oas:443419%09red/oas:101110716%09red/oas:101119602%09red/oas:101113429%09red/oas:101117837%09red/oas:101111221%09red/oas:101115070%09red/oas:554320%09red/oas:101102134%09red
Fc epsilon RI signaling pathway	KEGG PATHWAY	oas04664	4	67	0.193642	0.393641	RAF1|AKT2|AKT3|GAB2	http://www.genome.jp/kegg-bin/show_pathway?oas04664/oas:101115743%09red/oas:101103190%09red/oas:101118462%09red/oas:101119242%09red
Endocytosis	KEGG PATHWAY	oas04144	12	269	0.194448	0.393641	RAB11FIP3|IGF1R|PARD3|ZFYVE27|IST1|EGFR|HGS|NEDD4L|AGAP3|CLTA|CHMP1A|FOLR1	http://www.genome.jp/kegg-bin/show_pathway?oas04144/oas:101122748%09red/oas:443515%09red/oas:101123176%09red/oas:101106572%09red/oas:101116491%09red/oas:101110782%09red/oas:780479%09red/oas:101113584%09red/oas:101116270%09red/oas:101111221%09red/oas:101121199%09red/oas:101102921%09red
Gap junction	KEGG PATHWAY	oas04540	5	91	0.195534	0.393641	RAF1|ADCY6|PDGFD|CSNK1D|EGFR	http://www.genome.jp/kegg-bin/show_pathway?oas04540/oas:100171396%09red/oas:101103190%09red/oas:101105735%09red/oas:101117784%09red/oas:780479%09red
Yersinia infection	KEGG PATHWAY	oas05135	7	141	0.198803	0.395357	PKN1|IKBKB|AKT2|AKT3|BAIAP2|RELA|IRAK4	http://www.genome.jp/kegg-bin/show_pathway?oas05135/oas:101118462%09red/oas:101109895%09red/oas:101118101%09red/oas:780484%09red/oas:101102191%09red/oas:101119242%09red/oas:100216438%09red
Regulation of actin cytoskeleton	KEGG PATHWAY	oas04810	10	219	0.202707	0.395357	BDKRB2|PDGFD|EGFR|MYL10|MYLK3|RRAS|BRAF|BAIAP2|RAF1|FGF2	http://www.genome.jp/kegg-bin/show_pathway?oas04810/oas:780479%09red/oas:101109895%09red/oas:101120781%09red/oas:101113784%09red/oas:101118074%09red/oas:101103190%09red/oas:101107438%09red/oas:101117784%09red/oas:101107545%09red/oas:443306%09red
Phenylalanine, tyrosine and tryptophan biosynthesis	KEGG PATHWAY	oas00400	1	6	0.204139	0.395357	IL4I1	http://www.genome.jp/kegg-bin/show_pathway?oas00400/oas:105602079%09red
GnRH signaling pathway	KEGG PATHWAY	oas04912	5	93	0.206844	0.398077	MMP14|MAP3K3|ADCY6|RAF1|EGFR	http://www.genome.jp/kegg-bin/show_pathway?oas04912/oas:780479%09red/oas:443116%09red/oas:101122537%09red/oas:101105735%09red/oas:101103190%09red
Fc gamma R-mediated phagocytosis	KEGG PATHWAY	oas04666	5	94	0.212578	0.405455	RAF1|PLPP3|AKT3|GAB2|AKT2	http://www.genome.jp/kegg-bin/show_pathway?oas04666/oas:101119242%09red/oas:101115743%09red/oas:101103190%09red/oas:101118462%09red/oas:101102020%09red
Toll-like receptor signaling pathway	KEGG PATHWAY	oas04620	6	119	0.213678	0.405455	IKBKB|AKT2|AKT3|LY96|RELA|IRAK4	http://www.genome.jp/kegg-bin/show_pathway?oas04620/oas:101118462%09red/oas:101108235%09red/oas:780484%09red/oas:101102191%09red/oas:101119242%09red/oas:100216438%09red
Fat digestion and absorption	KEGG PATHWAY	oas04975	3	47	0.215977	0.405455	PLPP3|AGPAT1|ABCA1	http://www.genome.jp/kegg-bin/show_pathway?oas04975/oas:443121%09red/oas:101119015%09red/oas:101102020%09red
Type II diabetes mellitus	KEGG PATHWAY	oas04930	3	47	0.215977	0.405455	IKBKB|INSR|SLC2A4	http://www.genome.jp/kegg-bin/show_pathway?oas04930/oas:443431%09red/oas:780484%09red/oas:101118797%09red
Renin-angiotensin system	KEGG PATHWAY	oas04614	2	26	0.226292	0.422228	AGT|THOP1	http://www.genome.jp/kegg-bin/show_pathway?oas04614/oas:101119557%09red/oas:101119440%09red
Thyroid hormone synthesis	KEGG PATHWAY	oas04918	4	73	0.234169	0.434278	ADCY6|GSR|GPX3|ATP1B1	http://www.genome.jp/kegg-bin/show_pathway?oas04918/oas:101104397%09red/oas:101114416%09red/oas:101105735%09red/oas:443384%09red
Cytosolic DNA-sensing pathway	KEGG PATHWAY	oas04623	4	74	0.241117	0.444469	IKBKB|POLR3F|RELA|POLR3GL	http://www.genome.jp/kegg-bin/show_pathway?oas04623/oas:101121955%09red/oas:101118651%09red/oas:780484%09red/oas:101102191%09red
Bile secretion	KEGG PATHWAY	oas04976	5	100	0.247963	0.446147	ABCB1|ATP1B1|ADCY6|RXRA|AQP1	http://www.genome.jp/kegg-bin/show_pathway?oas04976/oas:114113852%09red/oas:443367%09red/oas:101105735%09red/oas:442999%09red/oas:443384%09red
Arachidonic acid metabolism	KEGG PATHWAY	oas00590	4	75	0.248112	0.446147	EPHX2|PRXL2B|GPX3|GGT5	http://www.genome.jp/kegg-bin/show_pathway?oas00590/oas:101104397%09red/oas:101112423%09red/oas:101120767%09red/oas:101106654%09red
Collecting duct acid secretion	KEGG PATHWAY	oas04966	2	28	0.250236	0.446147	ATP6V1B2|SLC4A1	http://www.genome.jp/kegg-bin/show_pathway?oas04966/oas:101114627%09red/oas:494439%09red
Rheumatoid arthritis	KEGG PATHWAY	oas05323	5	101	0.254005	0.446147	ATP6V0B|ACP5|ATP6V1B2|CTSV|FLT1	http://www.genome.jp/kegg-bin/show_pathway?oas05323/oas:443088%09red/oas:100820744%09red/oas:780510%09red/oas:101114221%09red/oas:494439%09red
Vitamin B6 metabolism	KEGG PATHWAY	oas00750	1	8	0.254409	0.446147	AOX1	http://www.genome.jp/kegg-bin/show_pathway?oas00750/oas:101104557%09red
Riboflavin metabolism	KEGG PATHWAY	oas00740	1	8	0.254409	0.446147	ACP5	http://www.genome.jp/kegg-bin/show_pathway?oas00740/oas:100820744%09red
ABC transporters	KEGG PATHWAY	oas02010	4	76	0.25515	0.446147	ABCG1|ABCB1|ABCA5|ABCA1	http://www.genome.jp/kegg-bin/show_pathway?oas02010/oas:443367%09red/oas:101119015%09red/oas:101103525%09red/oas:101115292%09red
Oxytocin signaling pathway	KEGG PATHWAY	oas04921	7	154	0.260048	0.451033	NPR2|PRKAB1|CDKN1A|EGFR|ADCY6|MYLK3|RAF1	http://www.genome.jp/kegg-bin/show_pathway?oas04921/oas:780479%09red/oas:101105735%09red/oas:100302083%09red/oas:101112950%09red/oas:101107899%09red/oas:101113784%09red/oas:101103190%09red
RNA polymerase	KEGG PATHWAY	oas03020	2	29	0.262239	0.451033	POLR3F|POLR3GL	http://www.genome.jp/kegg-bin/show_pathway?oas03020/oas:101121955%09red/oas:101118651%09red
Tight junction	KEGG PATHWAY	oas04530	8	181	0.262365	0.451033	PPP2R1A|PARD3|MYH14|NEDD4L|AFDN|ARHGAP17|PRKAB1|TJAP1	http://www.genome.jp/kegg-bin/show_pathway?oas04530/oas:101122748%09red/oas:101115302%09red/oas:114109520%09red/oas:101110782%09red/oas:101107899%09red/oas:101115800%09red/oas:101115985%09red/oas:101119180%09red
Cysteine and methionine metabolism	KEGG PATHWAY	oas00270	3	53	0.267584	0.457434	IL4I1|APIP|MRI1	http://www.genome.jp/kegg-bin/show_pathway?oas00270/oas:105602079%09red/oas:101120663%09red/oas:101105523%09red
Th1 and Th2 cell differentiation	KEGG PATHWAY	oas04658	5	104	0.272337	0.462973	IKBKB|STAT6|RELA|STAT5A|JAK1	http://www.genome.jp/kegg-bin/show_pathway?oas04658/oas:101110716%09red/oas:443419%09red/oas:780484%09red/oas:101102134%09red/oas:101102191%09red
Amyotrophic lateral sclerosis (ALS)	KEGG PATHWAY	oas05014	3	56	0.293916	0.493262	BID|APAF1|BCL2	http://www.genome.jp/kegg-bin/show_pathway?oas05014/oas:101119602%09red/oas:101117837%09red/oas:100135699%09red
Cushing syndrome	KEGG PATHWAY	oas04934	7	161	0.295037	0.493262	KMT2A|CDKN1A|EGFR|ADCY6|CDK2|BRAF|AGT	http://www.genome.jp/kegg-bin/show_pathway?oas04934/oas:101105735%09red/oas:101101916%09red/oas:101119440%09red/oas:100302083%09red/oas:780479%09red/oas:100216433%09red/oas:101107438%09red
Pertussis	KEGG PATHWAY	oas05133	4	82	0.298103	0.493262	C1S|LY96|RELA|IRAK4	http://www.genome.jp/kegg-bin/show_pathway?oas05133/oas:101107688%09red/oas:101108235%09red/oas:100216438%09red/oas:101102191%09red
Pentose phosphate pathway	KEGG PATHWAY	oas00030	2	32	0.298214	0.493262	RBKS|ALDOB	http://www.genome.jp/kegg-bin/show_pathway?oas00030/oas:443440%09red/oas:101120994%09red
Fatty acid elongation	KEGG PATHWAY	oas00062	2	32	0.298214	0.493262	HADHB|ACAA2	http://www.genome.jp/kegg-bin/show_pathway?oas00062/oas:101109685%09red/oas:101111925%09red
Viral carcinogenesis	KEGG PATHWAY	oas05203	10	244	0.299925	0.493377	HDAC5|HDAC4|TBP|CDKN1A|CDK2|STAT5A|CREBBP|JAK1|RELA|RASA2	http://www.genome.jp/kegg-bin/show_pathway?oas05203/oas:443419%09red/oas:101110716%09red/oas:100216433%09red/oas:101108362%09red/oas:100302083%09red/oas:101108012%09red/oas:101102191%09red/oas:100144760%09red/oas:101123600%09red/oas:101113686%09red
Sulfur metabolism	KEGG PATHWAY	oas00920	1	10	0.301508	0.493377	SQOR	http://www.genome.jp/kegg-bin/show_pathway?oas00920/oas:101113498%09red
Starch and sucrose metabolism	KEGG PATHWAY	oas00500	2	33	0.310155	0.504827	PYGL|UGP2	http://www.genome.jp/kegg-bin/show_pathway?oas00500/oas:101115777%09red/oas:554320%09red
T cell receptor signaling pathway	KEGG PATHWAY	oas04660	5	112	0.322387	0.521959	IKBKB|RELA|AKT3|RAF1|AKT2	http://www.genome.jp/kegg-bin/show_pathway?oas04660/oas:101103190%09red/oas:780484%09red/oas:101102191%09red/oas:101118462%09red/oas:101119242%09red
Wnt signaling pathway	KEGG PATHWAY	oas04310	7	168	0.330975	0.533043	NOTUM|CUL1|CSNK2B|FRAT1|FRAT2|CSNK2A2|CREBBP	http://www.genome.jp/kegg-bin/show_pathway?oas04310/oas:101106584%09red/oas:101108269%09red/oas:105609583%09red/oas:100216435%09red/oas:101107806%09red/oas:101123600%09red/oas:101122459%09red
Mucin type O-glycan biosynthesis	KEGG PATHWAY	oas00512	2	35	0.3339	0.534939	ST3GAL1|GALNT8	http://www.genome.jp/kegg-bin/show_pathway?oas00512/oas:101111708%09red/oas:101122606%09red
Nicotinate and nicotinamide metabolism	KEGG PATHWAY	oas00760	2	36	0.345684	0.54808	NADK|AOX1	http://www.genome.jp/kegg-bin/show_pathway?oas00760/oas:101104557%09red/oas:101104592%09red
DNA replication	KEGG PATHWAY	oas03030	2	36	0.345684	0.54808	MCM7|POLD4	http://www.genome.jp/kegg-bin/show_pathway?oas03030/oas:101108015%09red/oas:101118743%09red
Taurine and hypotaurine metabolism	KEGG PATHWAY	oas00430	1	13	0.366642	0.570637	GGT5	http://www.genome.jp/kegg-bin/show_pathway?oas00430/oas:101112423%09red
beta-Alanine metabolism	KEGG PATHWAY	oas00410	2	38	0.369038	0.570637	MLYCD|ALDH3A1	http://www.genome.jp/kegg-bin/show_pathway?oas00410/oas:101108502%09red/oas:101122299%09red
Pentose and glucuronate interconversions	KEGG PATHWAY	oas00040	2	38	0.369038	0.570637	CRYL1|UGP2	http://www.genome.jp/kegg-bin/show_pathway?oas00040/oas:101115777%09red/oas:101118708%09red
Hypertrophic cardiomyopathy (HCM)	KEGG PATHWAY	oas05410	4	92	0.3711	0.570637	EDN1|AGT|TNNT2|PRKAB1	http://www.genome.jp/kegg-bin/show_pathway?oas05410/oas:105610024%09red/oas:443498%09red/oas:101107899%09red/oas:101119440%09red
IL-17 signaling pathway	KEGG PATHWAY	oas04657	4	92	0.3711	0.570637	IKBKB|TRAF3IP2|RELA|IL17RC	http://www.genome.jp/kegg-bin/show_pathway?oas04657/oas:101109809%09red/oas:780484%09red/oas:101102191%09red/oas:101123416%09red
Fatty acid metabolism	KEGG PATHWAY	oas01212	3	65	0.3733	0.571149	HADHB|ACAA2|ACADVL	http://www.genome.jp/kegg-bin/show_pathway?oas01212/oas:101109685%09red/oas:101111925%09red/oas:101117173%09red
African trypanosomiasis	KEGG PATHWAY	oas05143	2	39	0.380591	0.579408	F2RL1|THOP1	http://www.genome.jp/kegg-bin/show_pathway?oas05143/oas:101106266%09red/oas:101119557%09red
Glycosaminoglycan biosynthesis - keratan sulfate	KEGG PATHWAY	oas00533	1	14	0.386976	0.583324	ST3GAL1	http://www.genome.jp/kegg-bin/show_pathway?oas00533/oas:101122606%09red
Legionellosis	KEGG PATHWAY	oas05134	3	68	0.399483	0.599224	RELA|APAF1|BNIP3	http://www.genome.jp/kegg-bin/show_pathway?oas05134/oas:101102191%09red/oas:101108441%09red/oas:100135699%09red
Glycosphingolipid biosynthesis - ganglio series	KEGG PATHWAY	oas00604	1	15	0.406658	0.603346	ST3GAL1	http://www.genome.jp/kegg-bin/show_pathway?oas00604/oas:101122606%09red
Long-term potentiation	KEGG PATHWAY	oas04720	3	69	0.408146	0.603346	RAF1|BRAF|CREBBP	http://www.genome.jp/kegg-bin/show_pathway?oas04720/oas:101123600%09red/oas:101103190%09red/oas:101107438%09red
Huntington disease	KEGG PATHWAY	oas05016	8	212	0.410308	0.603626	TBP|CLTA|CREBBP|UCP1|NDUFA4L2|BBC3|APAF1|NRF1	http://www.genome.jp/kegg-bin/show_pathway?oas05016/oas:494434%09red/oas:443490%09red/oas:101106572%09red/oas:101123490%09red/oas:100135699%09red/oas:100144760%09red/oas:101123600%09red/oas:101123455%09red
Cytokine-cytokine receptor interaction	KEGG PATHWAY	oas04060	13	358	0.412877	0.604499	BMP6|IL13RA1|BMP4|CCL14|CTF1|IL31RA|NODAL|IFNLR1|IL6R|INHBB|CCL1|IL17RC|TNFRSF13C	http://www.genome.jp/kegg-bin/show_pathway?oas04060/oas:101113274%09red/oas:101115044%09red/oas:443518%09red/oas:101123416%09red/oas:101119890%09red/oas:443502%09red/oas:101119286%09red/oas:101103369%09red/oas:101114628%09red/oas:101104201%09red/oas:101110384%09red/oas:101104901%09red/oas:443174%09red
Platelet activation	KEGG PATHWAY	oas04611	5	127	0.417946	0.60891	AKT2|ADCY6|AKT3|MYLK3|TLN1	http://www.genome.jp/kegg-bin/show_pathway?oas04611/oas:101113784%09red/oas:101119242%09red/oas:101105735%09red/oas:101114674%09red/oas:101118462%09red
Aldosterone synthesis and secretion	KEGG PATHWAY	oas04925	4	99	0.422005	0.60891	ADCY6|AGT|LIPE|ATP1B1	http://www.genome.jp/kegg-bin/show_pathway?oas04925/oas:101105735%09red/oas:100169699%09red/oas:101119440%09red/oas:443384%09red
mRNA surveillance pathway	KEGG PATHWAY	oas03015	4	99	0.422005	0.60891	SRRM1|PPP2R1A|UPF2|PABPC1	http://www.genome.jp/kegg-bin/show_pathway?oas03015/oas:101115302%09red/oas:100135436%09red/oas:101116288%09red/oas:101116751%09red
Homologous recombination	KEGG PATHWAY	oas03440	2	43	0.425839	0.60891	POLD4|RAD52	http://www.genome.jp/kegg-bin/show_pathway?oas03440/oas:101118743%09red/oas:101120739%09red
Biosynthesis of amino acids	KEGG PATHWAY	oas01230	3	73	0.442383	0.629624	ALDOB|SHMT2|ASL	http://www.genome.jp/kegg-bin/show_pathway?oas01230/oas:101101880%09red/oas:101106412%09red/oas:443440%09red
Human immunodeficiency virus 1 infection	KEGG PATHWAY	oas05170	9	249	0.447115	0.631473	BID|IKBKB|AKT2|AKT3|RELA|RAF1|CUL1|IRAK4|BCL2	http://www.genome.jp/kegg-bin/show_pathway?oas05170/oas:101118462%09red/oas:101119602%09red/oas:101106584%09red/oas:101103190%09red/oas:101117837%09red/oas:101102191%09red/oas:101119242%09red/oas:780484%09red/oas:100216438%09red
Proteasome	KEGG PATHWAY	oas03050	2	45	0.447809	0.631473	PSME4|PSMD3	http://www.genome.jp/kegg-bin/show_pathway?oas03050/oas:101105833%09red/oas:101103140%09red
Melanogenesis	KEGG PATHWAY	oas04916	4	103	0.450661	0.63258	EDN1|ADCY6|RAF1|CREBBP	http://www.genome.jp/kegg-bin/show_pathway?oas04916/oas:101123600%09red/oas:101105735%09red/oas:101103190%09red/oas:443498%09red
Thermogenesis	KEGG PATHWAY	oas04714	9	251	0.456209	0.632968	SMARCC2|ADCY6|LIPE|PRKAB1|PNPLA2|KDM3B|UCP1|NDUFA4L2|TSC1	http://www.genome.jp/kegg-bin/show_pathway?oas04714/oas:494434%09red/oas:101105735%09red/oas:101123166%09red/oas:101107899%09red/oas:101111280%09red/oas:101103147%09red/oas:101119127%09red/oas:100169699%09red/oas:101123455%09red
Gastric acid secretion	KEGG PATHWAY	oas04971	3	75	0.459212	0.632968	ADCY6|MYLK3|ATP1B1	http://www.genome.jp/kegg-bin/show_pathway?oas04971/oas:101113784%09red/oas:101105735%09red/oas:443384%09red
Drug metabolism - cytochrome P450	KEGG PATHWAY	oas00982	3	75	0.459212	0.632968	AOX1|GSTP1|ALDH3A1	http://www.genome.jp/kegg-bin/show_pathway?oas00982/oas:101108502%09red/oas:101120874%09red/oas:101104557%09red
Inflammatory bowel disease (IBD)	KEGG PATHWAY	oas05321	3	75	0.459212	0.632968	STAT6|RELA|RORC	http://www.genome.jp/kegg-bin/show_pathway?oas05321/oas:101119104%09red/oas:101102134%09red/oas:101102191%09red
Nitrogen metabolism	KEGG PATHWAY	oas00910	1	18	0.461997	0.633951	CA9	http://www.genome.jp/kegg-bin/show_pathway?oas00910/oas:101115682%09red
Inositol phosphate metabolism	KEGG PATHWAY	oas00562	3	76	0.467545	0.638413	OCRL|PIK3C2A|MTMR14	http://www.genome.jp/kegg-bin/show_pathway?oas00562/oas:101114899%09red/oas:101102342%09red/oas:101119794%09red
Leishmaniasis	KEGG PATHWAY	oas05140	3	77	0.47582	0.638413	RELA|IRAK4|JAK1	http://www.genome.jp/kegg-bin/show_pathway?oas05140/oas:101110716%09red/oas:100216438%09red/oas:101102191%09red
Bacterial invasion of epithelial cells	KEGG PATHWAY	oas05100	3	77	0.47582	0.638413	MAD2L2|CLTA|SHC2	http://www.genome.jp/kegg-bin/show_pathway?oas05100/oas:101113847%09red/oas:101112078%09red/oas:101106572%09red
Thiamine metabolism	KEGG PATHWAY	oas00730	1	19	0.479273	0.638413	AK4	http://www.genome.jp/kegg-bin/show_pathway?oas00730/oas:101103031%09red
Pantothenate and CoA biosynthesis	KEGG PATHWAY	oas00770	1	19	0.479273	0.638413	VNN2	http://www.genome.jp/kegg-bin/show_pathway?oas00770/oas:101105417%09red
Ferroptosis	KEGG PATHWAY	oas04216	2	48	0.479853	0.638413	SLC3A2|MAP1LC3B	http://www.genome.jp/kegg-bin/show_pathway?oas04216/oas:101105939%09red/oas:101116778%09red
Basal transcription factors	KEGG PATHWAY	oas03022	2	48	0.479853	0.638413	TBP|TAF5	http://www.genome.jp/kegg-bin/show_pathway?oas03022/oas:101110984%09red/oas:100144760%09red
Arginine biosynthesis	KEGG PATHWAY	oas00220	1	20	0.495995	0.6542	ASL	http://www.genome.jp/kegg-bin/show_pathway?oas00220/oas:101106412%09red
Selenocompound metabolism	KEGG PATHWAY	oas00450	1	20	0.495995	0.6542	SEPSECS	http://www.genome.jp/kegg-bin/show_pathway?oas00450/oas:101105573%09red
Synaptic vesicle cycle	KEGG PATHWAY	oas04721	3	80	0.500277	0.654591	ATP6V0B|ATP6V1B2|CLTA	http://www.genome.jp/kegg-bin/show_pathway?oas04721/oas:101114221%09red/oas:494439%09red/oas:101106572%09red
Tryptophan metabolism	KEGG PATHWAY	oas00380	2	50	0.50057	0.654591	AOX1|IL4I1	http://www.genome.jp/kegg-bin/show_pathway?oas00380/oas:105602079%09red/oas:101104557%09red
Purine metabolism	KEGG PATHWAY	oas00230	5	141	0.505009	0.65667	NPR2|AK4|ADCY6|GMPR|IMPDH1	http://www.genome.jp/kegg-bin/show_pathway?oas00230/oas:101112950%09red/oas:101105735%09red/oas:101104144%09red/oas:101103031%09red/oas:101102594%09red
Cholinergic synapse	KEGG PATHWAY	oas04725	4	111	0.506452	0.65667	ADCY6|AKT3|AKT2|BCL2	http://www.genome.jp/kegg-bin/show_pathway?oas04725/oas:101119602%09red/oas:101105735%09red/oas:101118462%09red/oas:101119242%09red
Notch signaling pathway	KEGG PATHWAY	oas04330	2	51	0.510728	0.65942	PSEN2|CREBBP	http://www.genome.jp/kegg-bin/show_pathway?oas04330/oas:101123600%09red/oas:101113776%09red
Fanconi anemia pathway	KEGG PATHWAY	oas03460	2	52	0.520748	0.669534	TELO2|REV3L	http://www.genome.jp/kegg-bin/show_pathway?oas03460/oas:101109236%09red/oas:101110067%09red
Other glycan degradation	KEGG PATHWAY	oas00511	1	22	0.527846	0.67582	MAN2C1	http://www.genome.jp/kegg-bin/show_pathway?oas00511/oas:101118225%09red
Steroid biosynthesis	KEGG PATHWAY	oas00100	1	23	0.54301	0.689465	FDFT1	http://www.genome.jp/kegg-bin/show_pathway?oas00100/oas:101119109%09red
Histidine metabolism	KEGG PATHWAY	oas00340	1	23	0.54301	0.689465	ALDH3A1	http://www.genome.jp/kegg-bin/show_pathway?oas00340/oas:101108502%09red
Insulin secretion	KEGG PATHWAY	oas04911	3	86	0.547361	0.692118	ADCY6|KCNMA1|ATP1B1	http://www.genome.jp/kegg-bin/show_pathway?oas04911/oas:101105735%09red/oas:100270685%09red/oas:443384%09red
Intestinal immune network for IgA production	KEGG PATHWAY	oas04672	2	55	0.549975	0.692561	ICOSLG|TNFRSF13C	http://www.genome.jp/kegg-bin/show_pathway?oas04672/oas:101102203%09red/oas:101104901%09red
RIG-I-like receptor signaling pathway	KEGG PATHWAY	oas04622	4	118	0.553096	0.693125	IKBKB|RELA|CYLD|TBKBP1	http://www.genome.jp/kegg-bin/show_pathway?oas04622/oas:101113429%09red/oas:780484%09red/oas:101122370%09red/oas:101102191%09red
GABAergic synapse	KEGG PATHWAY	oas04727	3	87	0.554953	0.693125	ADCY6|GABARAPL1|SLC38A3	http://www.genome.jp/kegg-bin/show_pathway?oas04727/oas:101105735%09red/oas:101117406%09red/oas:101116182%09red
Vitamin digestion and absorption	KEGG PATHWAY	oas04977	1	24	0.557687	0.693708	LMBRD1	http://www.genome.jp/kegg-bin/show_pathway?oas04977/oas:101108924%09red
Salmonella infection	KEGG PATHWAY	oas05132	3	88	0.562468	0.696822	PKN1|RELA|KLC4	http://www.genome.jp/kegg-bin/show_pathway?oas05132/oas:101113441%09red/oas:101102191%09red/oas:101118101%09red
Protein digestion and absorption	KEGG PATHWAY	oas04974	4	123	0.584934	0.719707	SLC3A2|KCNE3|SLC16A10|ATP1B1	http://www.genome.jp/kegg-bin/show_pathway?oas04974/oas:101106359%09red/oas:101107103%09red/oas:101116778%09red/oas:443384%09red
Glycosylphosphatidylinositol (GPI)-anchor biosynthesis	KEGG PATHWAY	oas00563	1	26	0.585644	0.719707	PIGQ	http://www.genome.jp/kegg-bin/show_pathway?oas00563/oas:101102364%09red
Viral protein interaction with cytokine and cytokine receptor	KEGG PATHWAY	oas04061	3	94	0.605894	0.741615	CCL1|CCL14|IL6R	http://www.genome.jp/kegg-bin/show_pathway?oas04061/oas:101115044%09red/oas:101103369%09red/oas:101114628%09red
Carbon metabolism	KEGG PATHWAY	oas01200	4	127	0.609433	0.742974	MTHFR|ALDOB|SHMT2|ME3	http://www.genome.jp/kegg-bin/show_pathway?oas01200/oas:101101880%09red/oas:101102434%09red/oas:101111645%09red/oas:443440%09red
Dilated cardiomyopathy (DCM)	KEGG PATHWAY	oas05414	3	95	0.612847	0.744172	ADCY6|AGT|TNNT2	http://www.genome.jp/kegg-bin/show_pathway?oas05414/oas:105610024%09red/oas:101105735%09red/oas:101119440%09red
Circadian entrainment	KEGG PATHWAY	oas04713	3	96	0.619718	0.74954	PER2|ADCY6|RPS6KA5	http://www.genome.jp/kegg-bin/show_pathway?oas04713/oas:101115714%09red/oas:101105735%09red/oas:443259%09red
Glycosphingolipid biosynthesis - lacto and neolacto series	KEGG PATHWAY	oas00601	1	29	0.624304	0.752115	ST3GAL6	http://www.genome.jp/kegg-bin/show_pathway?oas00601/oas:101106812%09red
Folate biosynthesis	KEGG PATHWAY	oas00790	1	30	0.636373	0.763648	MOCS1	http://www.genome.jp/kegg-bin/show_pathway?oas00790/oas:101106721%09red
Salivary secretion	KEGG PATHWAY	oas04970	3	100	0.646361	0.772604	ADCY6|KCNMA1|ATP1B1	http://www.genome.jp/kegg-bin/show_pathway?oas04970/oas:101105735%09red/oas:100270685%09red/oas:443384%09red
Galactose metabolism	KEGG PATHWAY	oas00052	1	32	0.659361	0.784871	UGP2	http://www.genome.jp/kegg-bin/show_pathway?oas00052/oas:101115777%09red
Cortisol synthesis and secretion	KEGG PATHWAY	oas04927	2	68	0.661754	0.784871	ADCY6|AGT	http://www.genome.jp/kegg-bin/show_pathway?oas04927/oas:101105735%09red/oas:101119440%09red
Pancreatic secretion	KEGG PATHWAY	oas04972	3	105	0.677765	0.798294	ADCY6|KCNMA1|ATP1B1	http://www.genome.jp/kegg-bin/show_pathway?oas04972/oas:101105735%09red/oas:100270685%09red/oas:443384%09red
Primary immunodeficiency	KEGG PATHWAY	oas05340	1	34	0.680898	0.798294	TNFRSF13C	http://www.genome.jp/kegg-bin/show_pathway?oas05340/oas:101104901%09red
Inflammatory mediator regulation of TRP channels	KEGG PATHWAY	oas04750	3	106	0.683792	0.798294	ADCY6|BDKRB2|F2RL1	http://www.genome.jp/kegg-bin/show_pathway?oas04750/oas:101106266%09red/oas:101105735%09red/oas:101120781%09red
Glyoxylate and dicarboxylate metabolism	KEGG PATHWAY	oas00630	1	35	0.691151	0.798294	SHMT2	http://www.genome.jp/kegg-bin/show_pathway?oas00630/oas:101101880%09red
SNARE interactions in vesicular transport	KEGG PATHWAY	oas04130	1	35	0.691151	0.798294	BET1L	http://www.genome.jp/kegg-bin/show_pathway?oas04130/oas:101105700%09red
Staphylococcus aureus infection	KEGG PATHWAY	oas05150	2	72	0.691333	0.798294	C1S|CFB	http://www.genome.jp/kegg-bin/show_pathway?oas05150/oas:101107688%09red/oas:101115072%09red
Glycolysis / Gluconeogenesis	KEGG PATHWAY	oas00010	2	72	0.691333	0.798294	ALDH3A1|ALDOB	http://www.genome.jp/kegg-bin/show_pathway?oas00010/oas:101108502%09red/oas:443440%09red
Propanoate metabolism	KEGG PATHWAY	oas00640	1	36	0.701074	0.806499	MLYCD	http://www.genome.jp/kegg-bin/show_pathway?oas00640/oas:101122299%09red
Retinol metabolism	KEGG PATHWAY	oas00830	2	74	0.705305	0.808327	AOX1|BCO1	http://www.genome.jp/kegg-bin/show_pathway?oas00830/oas:101121875%09red/oas:101104557%09red
Phagosome	KEGG PATHWAY	oas04145	5	180	0.711553	0.812445	ATP6V0B|ATP6V1B2|STX12|HGS|CTSV	http://www.genome.jp/kegg-bin/show_pathway?oas04145/oas:780510%09red/oas:101114221%09red/oas:494439%09red/oas:101116491%09red/oas:101112461%09red
Natural killer cell mediated cytotoxicity	KEGG PATHWAY	oas04650	4	147	0.71784	0.816577	BID|RAF1|BRAF|SHC2	http://www.genome.jp/kegg-bin/show_pathway?oas04650/oas:101113847%09red/oas:101103190%09red/oas:101117837%09red/oas:101107438%09red
Alzheimer disease	KEGG PATHWAY	oas05010	5	187	0.741341	0.839379	PSEN2|BID|APBB1|APAF1|NDUFA4L2	http://www.genome.jp/kegg-bin/show_pathway?oas05010/oas:101118129%09red/oas:100135699%09red/oas:101117837%09red/oas:101123455%09red/oas:101113776%09red
Metabolism of xenobiotics by cytochrome P450	KEGG PATHWAY	oas00980	2	80	0.74408	0.839379	GSTP1|ALDH3A1	http://www.genome.jp/kegg-bin/show_pathway?oas00980/oas:101108502%09red/oas:101120874%09red
Pyruvate metabolism	KEGG PATHWAY	oas00620	1	41	0.746114	0.839379	ME3	http://www.genome.jp/kegg-bin/show_pathway?oas00620/oas:101102434%09red
Nucleotide excision repair	KEGG PATHWAY	oas03420	1	46	0.784374	0.876297	POLD4	http://www.genome.jp/kegg-bin/show_pathway?oas03420/oas:101118743%09red
Neuroactive ligand-receptor interaction	KEGG PATHWAY	oas04080	10	372	0.785615	0.876297	ADM|TAC1|BDKRB2|MCHR1|PARD3|NMB|EDN1|F2RL2|F2RL1|AGT	http://www.genome.jp/kegg-bin/show_pathway?oas04080/oas:443498%09red/oas:101119440%09red/oas:101103753%09red/oas:101110677%09red/oas:101110782%09red/oas:101120781%09red/oas:101108822%09red/oas:101108605%09red/oas:100034669%09red/oas:101106266%09red
Vasopressin-regulated water reabsorption	KEGG PATHWAY	oas04962	1	47	0.791306	0.876297	ADCY6	http://www.genome.jp/kegg-bin/show_pathway?oas04962/oas:101105735%09red
Glycine, serine and threonine metabolism	KEGG PATHWAY	oas00260	1	48	0.798014	0.876297	SHMT2	http://www.genome.jp/kegg-bin/show_pathway?oas00260/oas:101101880%09red
Arginine and proline metabolism	KEGG PATHWAY	oas00330	1	48	0.798014	0.876297	P4HA1	http://www.genome.jp/kegg-bin/show_pathway?oas00330/oas:101116374%09red
Drug metabolism - other enzymes	KEGG PATHWAY	oas00983	2	90	0.798976	0.876297	GSTP1|IMPDH1	http://www.genome.jp/kegg-bin/show_pathway?oas00983/oas:101104144%09red/oas:101120874%09red
Cardiac muscle contraction	KEGG PATHWAY	oas04260	2	90	0.798976	0.876297	TNNT2|ATP1B1	http://www.genome.jp/kegg-bin/show_pathway?oas04260/oas:105610024%09red/oas:443384%09red
Cocaine addiction	KEGG PATHWAY	oas05030	1	49	0.804507	0.879211	RELA	http://www.genome.jp/kegg-bin/show_pathway?oas05030/oas:101102191%09red
Dopaminergic synapse	KEGG PATHWAY	oas04728	3	132	0.811994	0.882496	PPP2R1A|AKT2|AKT3	http://www.genome.jp/kegg-bin/show_pathway?oas04728/oas:101115302%09red/oas:101119242%09red/oas:101118462%09red
Chemical carcinogenesis	KEGG PATHWAY	oas05204	2	93	0.813281	0.882496	GSTP1|ALDH3A1	http://www.genome.jp/kegg-bin/show_pathway?oas05204/oas:101108502%09red/oas:101120874%09red
Ether lipid metabolism	KEGG PATHWAY	oas00565	1	51	0.816874	0.883264	PLPP3	http://www.genome.jp/kegg-bin/show_pathway?oas00565/oas:101102020%09red
Mineral absorption	KEGG PATHWAY	oas04978	1	52	0.822762	0.886497	ATP1B1	http://www.genome.jp/kegg-bin/show_pathway?oas04978/oas:443384%09red
Antigen processing and presentation	KEGG PATHWAY	oas04612	2	96	0.826669	0.887581	CTSB|CTSV	http://www.genome.jp/kegg-bin/show_pathway?oas04612/oas:780470%09red/oas:780510%09red
Amino sugar and nucleotide sugar metabolism	KEGG PATHWAY	oas00520	1	54	0.833976	0.892296	UGP2	http://www.genome.jp/kegg-bin/show_pathway?oas00520/oas:101115777%09red
Alcoholism	KEGG PATHWAY	oas05034	5	219	0.848901	0.902574	HDAC5|RAF1|BRAF|SHC2|HDAC4	http://www.genome.jp/kegg-bin/show_pathway?oas05034/oas:101113847%09red/oas:101108012%09red/oas:101113686%09red/oas:101103190%09red/oas:101107438%09red
Pyrimidine metabolism	KEGG PATHWAY	oas00240	1	57	0.849481	0.902574	CAD	http://www.genome.jp/kegg-bin/show_pathway?oas00240/oas:101115776%09red
Glutamatergic synapse	KEGG PATHWAY	oas04724	2	109	0.875208	0.920464	ADCY6|SLC38A3	http://www.genome.jp/kegg-bin/show_pathway?oas04724/oas:101105735%09red/oas:101116182%09red
Oxidative phosphorylation	KEGG PATHWAY	oas00190	3	151	0.875208	0.920464	ATP6V0B|NDUFA4L2|ATP6V1B2	http://www.genome.jp/kegg-bin/show_pathway?oas00190/oas:101114221%09red/oas:494439%09red/oas:101123455%09red
Axon guidance	KEGG PATHWAY	oas04360	4	191	0.875343	0.920464	PDK1|RRAS|PARD3|RAF1	http://www.genome.jp/kegg-bin/show_pathway?oas04360/oas:101103190%09red/oas:101107545%09red/oas:101110782%09red/oas:101113205%09red
Serotonergic synapse	KEGG PATHWAY	oas04726	2	113	0.887413	0.927196	RAF1|BRAF	http://www.genome.jp/kegg-bin/show_pathway?oas04726/oas:101103190%09red/oas:101107438%09red
Aminoacyl-tRNA biosynthesis	KEGG PATHWAY	oas00970	1	66	0.887846	0.927196	SEPSECS	http://www.genome.jp/kegg-bin/show_pathway?oas00970/oas:101105573%09red
Parkinson disease	KEGG PATHWAY	oas05012	3	157	0.890836	0.927196	NDUFA4L2|APAF1|HTRA2	http://www.genome.jp/kegg-bin/show_pathway?oas05012/oas:101120228%09red/oas:100135699%09red/oas:101123455%09red
Amphetamine addiction	KEGG PATHWAY	oas05031	1	68	0.894945	0.928316	SIRT1	http://www.genome.jp/kegg-bin/show_pathway?oas05031/oas:101102956%09red
Leukocyte transendothelial migration	KEGG PATHWAY	oas04670	2	117	0.898503	0.928858	AFDN|MYL10	http://www.genome.jp/kegg-bin/show_pathway?oas04670/oas:101115800%09red/oas:101118074%09red
Taste transduction	KEGG PATHWAY	oas04742	1	78	0.92425	0.952257	ADCY6	http://www.genome.jp/kegg-bin/show_pathway?oas04742/oas:101105735%09red
Viral myocarditis	KEGG PATHWAY	oas05416	1	81	0.93133	0.956333	BID	http://www.genome.jp/kegg-bin/show_pathway?oas05416/oas:101117837%09red
Morphine addiction	KEGG PATHWAY	oas05032	1	94	0.955123	0.97253	ADCY6	http://www.genome.jp/kegg-bin/show_pathway?oas05032/oas:101105735%09red
ECM-receptor interaction	KEGG PATHWAY	oas04512	1	96	0.957967	0.97253	SDC4	http://www.genome.jp/kegg-bin/show_pathway?oas04512/oas:101108677%09red
Amoebiasis	KEGG PATHWAY	oas05146	1	96	0.957967	0.97253	RELA	http://www.genome.jp/kegg-bin/show_pathway?oas05146/oas:101102191%09red
Retrograde endocannabinoid signaling	KEGG PATHWAY	oas04723	2	152	0.960163	0.97253	ADCY6|NDUFA4L2	http://www.genome.jp/kegg-bin/show_pathway?oas04723/oas:101105735%09red/oas:101123455%09red
Calcium signaling pathway	KEGG PATHWAY	oas04020	3	203	0.962996	0.97253	BDKRB2|EGFR|MYLK3	http://www.genome.jp/kegg-bin/show_pathway?oas04020/oas:101113784%09red/oas:780479%09red/oas:101120781%09red
Cell adhesion molecules (CAMs)	KEGG PATHWAY	oas04514	2	173	0.977703	0.982077	ICOSLG|SDC4	http://www.genome.jp/kegg-bin/show_pathway?oas04514/oas:101102203%09red/oas:101108677%09red
Hematopoietic cell lineage	KEGG PATHWAY	oas04640	1	117	0.978867	0.982077	IL6R	http://www.genome.jp/kegg-bin/show_pathway?oas04640/oas:101103369%09red
Systemic lupus erythematosus	KEGG PATHWAY	oas05322	1	175	0.996845	0.996845	C1S	http://www.genome.jp/kegg-bin/show_pathway?oas05322/oas:101107688%09red

## Sheet: Downregulated
Enriched pathways and gene ontology terms by the downregulated genes (FGR compared to CON)
#Term	Database	ID	Input number	Background number	P-Value	Corrected P-Value	Input	Hyperlink
Metabolic pathways	KEGG PATHWAY	oas01100	120	1540	1.29343e-10	4.12605e-08	AOC1|PGM2L1|TM7SF2|PCCA|CHSY3|FADS1|OAT|GCAT|ASS1|OGDH|GATM|PYGB|ITPKB|PRXL2B|PFAS|B3GALT1|EXT1|EXTL1|EXTL2|XYLT1|IMPA2|PHGDH|GPT|SHMT1|FDPS|ADCY7|ETNPPL|HSD3B7|ATP6V1F|ATP6V1A|TRAK2|G6PC3|UROS|MGST3|ACSL5|NT5M|PIGF|PC|GMDS|LSS|GBA2|HNMT|PDE5A|PKM|PLCB1|PLCB4|ACSF3|DLAT|TK1|DDC|PTGES|ST8SIA5|AHCYL2|ST8SIA1|PDE6A|PDE6D|GPX8|AMPD1|HYKK|ACO1|DHDH|GADL1|MTHFD2L|VKORC1|NMNAT2|NMNAT3|HMGCS1|ACSS1|PLCD4…	http://www.genome.jp/kegg-bin/show_pathway?oas01100/oas:101122024%09red/oas:101114229%09red/oas:101116418%09red/oas:101112561%09red/oas:114108635%09red/oas:101115360%09red/oas:101102025%09red/oas:101109586%09red/oas:101102023%09red/oas:101120832%09red/oas:101112991%09red/oas:101112365%09red/oas:101121508%09red/oas:101110965%09red/oas:101110345%09red/oas:101106106%09red/oas:101116171%09red/oas:101…
Cell cycle	KEGG PATHWAY	oas04110	23	129	3.66478e-08	5.84532e-06	BUB1B|PLK1|SKP2|GSK3B|CDC6|ZBTB17|ANAPC13|TTK|ESPL1|YWHAB|CHEK1|CDKN2C|BUB1|CDKN2D|CDC25A|MCM2|CCNA2|CCNB2|CCNB1|E2F2|E2F1|CDC20|CDK1	http://www.genome.jp/kegg-bin/show_pathway?oas04110/oas:101118528%09red/oas:101107536%09red/oas:101110548%09red/oas:101108313%09red/oas:100144758%09red/oas:101108588%09red/oas:101113178%09red/oas:101105713%09red/oas:101115712%09red/oas:101120694%09red/oas:101116097%09red/oas:101109224%09red/oas:101117526%09red/oas:105606975%09red/oas:101113682%09red/oas:101117404%09red/oas:101105898%09red/oas:100…
Oocyte meiosis	KEGG PATHWAY	oas04114	19	121	2.97257e-06	0.000316083	CCNB2|CCNB1|IGF1|CALM2|PPP1CC|PLK1|SGO1|CAMK2A|ANAPC13|CDC20|CDK1|AR|ESPL1|ADCY7|PPP3CA|YWHAB|BUB1|CALML4|PPP2R5A	http://www.genome.jp/kegg-bin/show_pathway?oas04114/oas:101110165%09red/oas:101117404%09red/oas:101112667%09red/oas:443453%09red/oas:443042%09red/oas:101115712%09red/oas:101120694%09red/oas:100037684%09red/oas:101105898%09red/oas:443318%09red/oas:101110548%09red/oas:101117264%09red/oas:101106284%09red/oas:100216432%09red/oas:101122602%09red/oas:443230%09red/oas:101115335%09red/oas:101116014%09red…
Dopaminergic synapse	KEGG PATHWAY	oas04728	18	132	2.98334e-05	0.00199451	PLCB1|MAPK9|CALM2|PPP1CC|KCNJ5|CACNA1A|PRKCB|CAMK2A|PPP2R2C|CALML4|GNG7|CREB3L1|GNGT2|PPP3CA|DDC|PLCB4|GSK3B|PPP2R5A	http://www.genome.jp/kegg-bin/show_pathway?oas04728/oas:101106765%09red/oas:105608415%09red/oas:101106864%09red/oas:443453%09red/oas:101122602%09red/oas:101113882%09red/oas:100037684%09red/oas:105611474%09red/oas:101116101%09red/oas:101118410%09red/oas:101106284%09red/oas:101120826%09red/oas:101120920%09red/oas:101117264%09red/oas:101103585%09red/oas:443230%09red/oas:101102148%09red/oas:100169938…
Rap1 signaling pathway	KEGG PATHWAY	oas04015	24	215	3.1924e-05	0.00199451	EVL|RAPGEF5|MAP2K6|FLT4|CALM2|FGF18|MAGI1|SIPA1L1|ANGPT1|PLCB1|ITGB3|IGF1|PLCB4|RAC3|PRKCB|FGFR4|P2RY1|FGFR2|ADCY7|CALML4|PFN1|ITGAL|ACTB|NGFR	http://www.genome.jp/kegg-bin/show_pathway?oas04015/oas:101120660%09red/oas:101118390%09red/oas:497271%09red/oas:101119064%09red/oas:101117247%09red/oas:641296%09red/oas:101112406%09red/oas:443052%09red/oas:101118138%09red/oas:101114407%09red/oas:100423047%09red/oas:101103585%09red/oas:101118410%09red/oas:101108303%09red/oas:101122281%09red/oas:101112667%09red/oas:443548%09red/oas:443230%09red/oa…
Calcium signaling pathway	KEGG PATHWAY	oas04020	23	203	3.75143e-05	0.00199451	NOS1|EDNRB|CASQ1|CASQ2|CAMK1|CACNA1A|ITPKB|SLC8A1|PHKG1|PLCB1|NOS2|PLCB4|PRKCB|CAMK2A|PLCD4|CALM2|ATP2B3|TACR1|ADCY7|CALML4|PDE1C|ADRB2|PPP3CA	http://www.genome.jp/kegg-bin/show_pathway?oas04020/oas:101118652%09red/oas:443533%09red/oas:443453%09red/oas:101116716%09red/oas:101103762%09red/oas:443139%09red/oas:101105292%09red/oas:101101873%09red/oas:101113512%09red/oas:101103585%09red/oas:101118410%09red/oas:101121508%09red/oas:101122011%09red/oas:101109323%09red/oas:101106864%09red/oas:443230%09red/oas:101122602%09red/oas:101112667%09red…
Oxytocin signaling pathway	KEGG PATHWAY	oas04921	19	154	6.23267e-05	0.00248528	KCNJ12|ADCY7|CALM2|PPP1CC|KCNJ5|PLCB1|CAMK1|PRKAG3|PRKCB|CAMK2A|CALML4|PIK3R6|PPP3CA|PLCB4|PLA2G4A|CACNA2D1|ACTB|PLA2G4E|CACNG7	http://www.genome.jp/kegg-bin/show_pathway?oas04921/oas:101118410%09red/oas:101122602%09red/oas:101112667%09red/oas:443453%09red/oas:101103762%09red/oas:101111472%09red/oas:101109720%09red/oas:101116675%09red/oas:100142674%09red/oas:101106864%09red/oas:101116101%09red/oas:101106284%09red/oas:101123388%09red/oas:443052%09red/oas:101103585%09red/oas:443230%09red/oas:101115878%09red/oas:101123550%09…
Adrenergic signaling in cardiomyocytes	KEGG PATHWAY	oas04261	19	154	6.23267e-05	0.00248528	PPP1R1A|PLCB1|PLCB4|CACNA2D1|CALM2|PPP1CC|CAMK2A|PPP2R2C|CALML4|PIK3R6|ADRB2|CREB3L1|ADCY7|SLC8A1|AGTR2|ATP2B3|SCN4B|PPP2R5A|CACNG7	http://www.genome.jp/kegg-bin/show_pathway?oas04261/oas:101113622%09red/oas:101112667%09red/oas:100170320%09red/oas:101116716%09red/oas:443335%09red/oas:101109720%09red/oas:101116675%09red/oas:101106864%09red/oas:101101873%09red/oas:101107087%09red/oas:101117264%09red/oas:101106284%09red/oas:101113882%09red/oas:100037684%09red/oas:443453%09red/oas:101103585%09red/oas:443230%09red/oas:101102148%09…
Glutamatergic synapse	KEGG PATHWAY	oas04724	15	109	0.000122341	0.00419846	PLCB1|ADCY7|PLCB4|CACNA1A|PRKCB|GRIN3A|GNG7|DLGAP1|GNGT2|HOMER1|PPP3CA|PLA2G4A|HOMER2|PLA2G4E|SLC1A3	http://www.genome.jp/kegg-bin/show_pathway?oas04724/oas:443063%09red/oas:101122602%09red/oas:101112667%09red/oas:101105792%09red/oas:101111472%09red/oas:101118410%09red/oas:105611474%09red/oas:105608415%09red/oas:101106864%09red/oas:101120920%09red/oas:443246%09red/oas:101103585%09red/oas:101120547%09red/oas:101115878%09red/oas:101106114%09red
Biosynthesis of amino acids	KEGG PATHWAY	oas01230	12	73	0.000131613	0.00419846	PC|GPT2|ASNS|PSAT1|ACO1|PSPH|PHGDH|CS|GPT|ASS1|SHMT1|PKM	http://www.genome.jp/kegg-bin/show_pathway?oas01230/oas:114108635%09red/oas:101120382%09red/oas:101120073%09red/oas:101111328%09red/oas:101112791%09red/oas:101107484%09red/oas:101109822%09red/oas:101115012%09red/oas:443544%09red/oas:100145875%09red/oas:101109163%09red/oas:106991334%09red
Aldosterone synthesis and secretion	KEGG PATHWAY	oas04925	14	99	0.000157752	0.0045748	DAGLA|PLCB1|ADCY7|CALM2|KCNJ5|CAMK1|SCARB1|PRKCB|CAMK2A|CALML4|LDLR|CREB3L1|PLCB4|ATP2B3	http://www.genome.jp/kegg-bin/show_pathway?oas04925/oas:101113882%09red/oas:101112667%09red/oas:443453%09red/oas:443535%09red/oas:101118410%09red/oas:100037684%09red/oas:101101873%09red/oas:101116101%09red/oas:101106864%09red/oas:101109927%09red/oas:101103585%09red/oas:443230%09red/oas:101115654%09red/oas:101103762%09red
Carbon metabolism	KEGG PATHWAY	oas01200	16	127	0.000185826	0.00493988	OGDH|GPT2|PGP|PC|ACSS1|PCCA|PSAT1|ACO1|DLAT|PHGDH|CS|GPT|SDHC|PSPH|SHMT1|PKM	http://www.genome.jp/kegg-bin/show_pathway?oas01200/oas:101115175%09red/oas:114108635%09red/oas:101115360%09red/oas:780456%09red/oas:101110965%09red/oas:101120382%09red/oas:101111328%09red/oas:101112791%09red/oas:101107484%09red/oas:101112991%09red/oas:101109822%09red/oas:443544%09red/oas:100145875%09red/oas:101109163%09red/oas:106991334%09red/oas:101105616%09red
Amphetamine addiction	KEGG PATHWAY	oas05031	11	68	0.000280959	0.0064158	STX1A|CALM2|PPP1CC|FOSB|PRKCB|CAMK2A|CALML4|GRIN3A|CREB3L1|DDC|PPP3CA	http://www.genome.jp/kegg-bin/show_pathway?oas05031/oas:101106765%09red/oas:443230%09red/oas:443453%09red/oas:101122602%09red/oas:101113882%09red/oas:100037684%09red/oas:101112696%09red/oas:101118410%09red/oas:101106284%09red/oas:101120547%09red/oas:101117101%09red
Synaptic vesicle cycle	KEGG PATHWAY	oas04721	12	80	0.000281571	0.0064158	STX1A|SLC6A1|ATP6V1F|ATP6V1A|RAB3A|CACNA1A|ATP6V1E1|NSF|ATP6V1E2|DNM1|DNM3|SLC1A3	http://www.genome.jp/kegg-bin/show_pathway?oas04721/oas:101110043%09red/oas:101120920%09red/oas:101121462%09red/oas:101109534%09red/oas:101112724%09red/oas:101102025%09red/oas:494438%09red/oas:101107117%09red/oas:101108737%09red/oas:443246%09red/oas:101112696%09red/oas:101120344%09red
MAPK signaling pathway	KEGG PATHWAY	oas04010	27	305	0.000377502	0.00749464	STMN1|HSPA8|ARRB2|NGFR|FLT4|MAP3K5|FGFR4|CACNA1A|MAPK8IP1|FGF18|ANGPT1|DUSP3|IGF1|RAC3|PRKCB|STK3|PLA2G4A|CACNA2D1|FGFR2|DUSP10|PLA2G4E|MAPK9|PTPRR|MAPT|PPP3CA|CACNG7|MAP2K6	http://www.genome.jp/kegg-bin/show_pathway?oas04010/oas:101120660%09red/oas:497271%09red/oas:101112493%09red/oas:101119064%09red/oas:101117247%09red/oas:101112406%09red/oas:101115878%09red/oas:101121162%09red/oas:101111472%09red/oas:101123550%09red/oas:101106085%09red/oas:101118410%09red/oas:101112844%09red/oas:101113917%09red/oas:101116675%09red/oas:101121018%09red/oas:101116934%09red/oas:101114…
Circadian entrainment	KEGG PATHWAY	oas04713	13	96	0.000390268	0.00749464	PLCB1|ADCY7|CALM2|KCNJ5|NOS1|PRKCB|CAMK2A|CALML4|GNG7|GNGT2|PRKG2|PLCB4|ADCYAP1R1	http://www.genome.jp/kegg-bin/show_pathway?oas04713/oas:105608415%09red/oas:101112667%09red/oas:443453%09red/oas:101118410%09red/oas:100037684%09red/oas:101116101%09red/oas:101106864%09red/oas:105611474%09red/oas:443533%09red/oas:101103585%09red/oas:443230%09red/oas:443231%09red/oas:101113758%09red
Protein digestion and absorption	KEGG PATHWAY	oas04974	15	123	0.000399401	0.00749464	COL15A1|COL21A1|COL5A3|COL5A2|SLC8A1|COL27A1|COL5A1|COL1A2|COL1A1|MME|COL3A1|PRCP|COL6A5|XPNPEP2|COL6A6	http://www.genome.jp/kegg-bin/show_pathway?oas04974/oas:101107777%09red/oas:101116716%09red/oas:101112618%09red/oas:101106802%09red/oas:443512%09red/oas:101118494%09red/oas:443483%09red/oas:101119374%09red/oas:101115457%09red/oas:101120054%09red/oas:101102453%09red/oas:101107644%09red/oas:101111424%09red/oas:101114493%09red/oas:100101231%09red
Pathways in cancer	KEGG PATHWAY	oas05200	41	551	0.000442868	0.0078486	BIRC5|ITGA6|MGST3|SKP2|PLCB4|FLT4|GSK3B|EDNRB|RAC3|HEYL|RARB|CALM2|PRKCB|ETS1|FGF18|MAPK9|TRAF4|DAPK1|PLCB1|NOS2|IGF1|LAMA4|RAD51|RXRG|CAMK2A|DLL1|AR|RET|ZBTB17|FGFR4|FGFR2|F2|ADCY7|E2F2|E2F1|ITGAV|CALML4|GNG7|GNGT2|WNT9A|GLI1	http://www.genome.jp/kegg-bin/show_pathway?oas05200/oas:101120660%09red/oas:443453%09red/oas:101109275%09red/oas:101107451%09red/oas:101117247%09red/oas:105611474%09red/oas:105608415%09red/oas:101112406%09red/oas:100307041%09red/oas:101111845%09red/oas:101108588%09red/oas:101114986%09red/oas:101113985%09red/oas:443139%09red/oas:443042%09red/oas:101109483%09red/oas:101119787%09red/oas:101117526%09…
Platelet activation	KEGG PATHWAY	oas04611	15	127	0.00054184	0.0090972	PLCB1|F2|ADCY7|PLCB4|PPP1CC|COL1A1|ITGB3|PIK3R6|COL1A2|PRKG2|COL3A1|PLA2G4A|P2RY1|ACTB|PLA2G4E	http://www.genome.jp/kegg-bin/show_pathway?oas04611/oas:101114407%09red/oas:101112667%09red/oas:101111472%09red/oas:101109720%09red/oas:443512%09red/oas:443483%09red/oas:100423047%09red/oas:101106284%09red/oas:100307041%09red/oas:443052%09red/oas:101103585%09red/oas:100101231%09red/oas:101115878%09red/oas:101106864%09red/oas:101113758%09red
Axon guidance	KEGG PATHWAY	oas04360	19	191	0.000755304	0.0118926	SEMA3A|EPHB2|DPYSL5|NTNG1|ROBO1|PLXNA1|SRGAP1|CAMK2A|SRGAP3|GSK3B|RND1|SEMA5B|CFL1|PPP3CA|RAC3|PAK3|SEMA7A|PAK6|SEMA6A	http://www.genome.jp/kegg-bin/show_pathway?oas04360/oas:101119608%09red/oas:443453%09red/oas:101111869%09red/oas:101122602%09red/oas:494432%09red/oas:101112406%09red/oas:100125613%09red/oas:100169938%09red/oas:101104473%09red/oas:101120021%09red/oas:101113580%09red/oas:101106370%09red/oas:101122928%09red/oas:101111871%09red/oas:101112573%09red/oas:101110391%09red/oas:101116611%09red/oas:101116049…
Progesterone-mediated oocyte maturation	KEGG PATHWAY	oas04914	12	91	0.000797165	0.0118926	CCNB2|CCNB1|IGF1|BUB1|PLK1|CDC25A|ANAPC13|KIF22|CDK1|ADCY7|CCNA2|MAPK9	http://www.genome.jp/kegg-bin/show_pathway?oas04914/oas:101112667%09red/oas:101117404%09red/oas:101120694%09red/oas:101120211%09red/oas:101115712%09red/oas:443318%09red/oas:100144758%09red/oas:101120826%09red/oas:100216432%09red/oas:101115335%09red/oas:101113178%09red/oas:101105713%09red
Focal adhesion	KEGG PATHWAY	oas04510	20	208	0.000820181	0.0118926	ITGB3|IGF1|LAMA4|PPP1CC|ACTB|MAPK9|PRKCB|THBS3|ITGA6|GSK3B|COL1A2|ITGAV|COL6A6|COL1A1|FLT4|PAK3|COL6A5|PAK6|RAC3|SHC1	http://www.genome.jp/kegg-bin/show_pathway?oas04510/oas:101118410%09red/oas:443512%09red/oas:101111424%09red/oas:443143%09red/oas:100423047%09red/oas:101113656%09red/oas:101113548%09red/oas:443318%09red/oas:101118494%09red/oas:101117247%09red/oas:443483%09red/oas:100169938%09red/oas:101106284%09red/oas:101120826%09red/oas:101112406%09red/oas:443052%09red/oas:101112573%09red/oas:101116784%09red/oa…
Inflammatory mediator regulation of TRP channels	KEGG PATHWAY	oas04750	13	106	0.000906492	0.012529	PLCB1|IGF1|CALM2|PPP1CC|PRKCB|CAMK2A|CALML4|ADCY7|MAP2K6|PLCB4|PLA2G4A|MAPK9|PLA2G4E	http://www.genome.jp/kegg-bin/show_pathway?oas04750/oas:101118410%09red/oas:101115047%09red/oas:101112667%09red/oas:443453%09red/oas:101111472%09red/oas:100037684%09red/oas:443318%09red/oas:101106284%09red/oas:101120826%09red/oas:101103585%09red/oas:443230%09red/oas:101115878%09red/oas:101106864%09red
Relaxin signaling pathway	KEGG PATHWAY	oas04926	15	135	0.000959586	0.012529	PLCB1|NOS2|ADCY7|PLCB4|SHC1|ARRB2|NOS1|GNG7|CREB3L1|COL1A2|GNGT2|COL1A1|COL3A1|EDNRB|MAPK9	http://www.genome.jp/kegg-bin/show_pathway?oas04926/oas:101113882%09red/oas:101112667%09red/oas:443139%09red/oas:443078%09red/oas:101113548%09red/oas:443512%09red/oas:443483%09red/oas:105608415%09red/oas:101106864%09red/oas:101120826%09red/oas:105611474%09red/oas:443533%09red/oas:101103585%09red/oas:101112493%09red/oas:100101231%09red
Thyroid hormone signaling pathway	KEGG PATHWAY	oas04919	14	121	0.000981897	0.012529	PLCB1|ITGB3|SLC16A2|PLCB4|PFKFB2|RXRG|MED24|PRKCB|MED12L|ITGAV|PLCD4|DIO1|ACTB|GSK3B	http://www.genome.jp/kegg-bin/show_pathway?oas04919/oas:101118410%09red/oas:101106864%09red/oas:101111845%09red/oas:443143%09red/oas:101111344%09red/oas:101106089%09red/oas:100423047%09red/oas:101123345%09red/oas:101119324%09red/oas:443052%09red/oas:101104210%09red/oas:100169938%09red/oas:101103585%09red/oas:100310792%09red
Glucagon signaling pathway	KEGG PATHWAY	oas04922	13	108	0.00105932	0.012997	PLCB1|CPT1C|CALM2|PRKAG3|CAMK2A|G6PC3|CALML4|PYGB|CREB3L1|PPP3CA|PLCB4|PHKG1|PKM	http://www.genome.jp/kegg-bin/show_pathway?oas04922/oas:101113882%09red/oas:101106864%09red/oas:443453%09red/oas:554325%09red/oas:101109323%09red/oas:100037684%09red/oas:101113171%09red/oas:114108635%09red/oas:100142674%09red/oas:101113421%09red/oas:101103585%09red/oas:443230%09red/oas:101122602%09red
Wnt signaling pathway	KEGG PATHWAY	oas04310	17	168	0.00117975	0.0138289	PORCN|PLCB4|RAC3|SFRP4|PLCB1|DAAM1|PRKCB|DKK2|CAMK2A|GSK3B|WIF1|SERPINF1|WNT9A|CTNNBIP1|PPP3CA|VANGL2|MAPK9	http://www.genome.jp/kegg-bin/show_pathway?oas04310/oas:101118410%09red/oas:101106864%09red/oas:443453%09red/oas:101122602%09red/oas:101120826%09red/oas:101109259%09red/oas:101123636%09red/oas:100192425%09red/oas:101116924%09red/oas:101123633%09red/oas:101102530%09red/oas:101112406%09red/oas:101107858%09red/oas:101103585%09red/oas:101102060%09red/oas:101112290%09red/oas:100169938%09red
ECM-receptor interaction	KEGG PATHWAY	oas04512	12	96	0.00121382	0.0138289	HMMR|ITGB3|LAMA4|HSPG2|THBS3|ITGA6|FREM2|COL1A2|ITGAV|COL1A1|COL6A5|COL6A6	http://www.genome.jp/kegg-bin/show_pathway?oas04512/oas:101101900%09red/oas:101111424%09red/oas:101122677%09red/oas:443143%09red/oas:101107969%09red/oas:443128%09red/oas:443512%09red/oas:101118494%09red/oas:443483%09red/oas:100423047%09red/oas:101116784%09red/oas:101113656%09red
Long-term depression	KEGG PATHWAY	oas04730	9	58	0.00128347	0.0141182	PLCB1|IGF1|PLCB4|NOS1|CACNA1A|PRKCB|PRKG2|PLA2G4A|PLA2G4E	http://www.genome.jp/kegg-bin/show_pathway?oas04730/oas:101118410%09red/oas:101106864%09red/oas:101111472%09red/oas:443318%09red/oas:443533%09red/oas:101120920%09red/oas:101103585%09red/oas:101115878%09red/oas:101113758%09red
cGMP-PKG signaling pathway	KEGG PATHWAY	oas04022	17	171	0.00140625	0.0149531	PLCB1|ADCY7|CALM2|PPP1CC|NPPC|CALML4|PIK3R6|ADRB2|CREB3L1|PPP3CA|PRKG2|SLC8A1|PLCB4|EDNRB|GTF2I|ATP2B3|PDE5A	http://www.genome.jp/kegg-bin/show_pathway?oas04022/oas:101113882%09red/oas:101122602%09red/oas:101112667%09red/oas:100170320%09red/oas:443139%09red/oas:101116716%09red/oas:101109720%09red/oas:101109357%09red/oas:101106864%09red/oas:101113297%09red/oas:101101873%09red/oas:101106284%09red/oas:493773%09red/oas:100037684%09red/oas:101103585%09red/oas:443230%09red/oas:101113758%09red
Insulin secretion	KEGG PATHWAY	oas04911	11	86	0.00162053	0.0166758	STX1A|PLCB1|ADCY7|PLCB4|PRKCB|CAMK2A|CREB3L1|RAB3A|GLP1R|ADCYAP1R1|RIMS2	http://www.genome.jp/kegg-bin/show_pathway?oas04911/oas:101113882%09red/oas:101112667%09red/oas:443453%09red/oas:101118410%09red/oas:101109534%09red/oas:101112696%09red/oas:541609%09red/oas:101106864%09red/oas:101103585%09red/oas:443231%09red/oas:101121431%09red
GABAergic synapse	KEGG PATHWAY	oas04727	11	87	0.00176128	0.0175578	SLC6A1|ADCY7|TRAK2|GABRR1|PRKCB|NSF|GNG7|GNGT2|ABAT|CACNA1A|GABRB2	http://www.genome.jp/kegg-bin/show_pathway?oas04727/oas:101118410%09red/oas:101112667%09red/oas:101114365%09red/oas:101121462%09red/oas:105611474%09red/oas:101108286%09red/oas:105608415%09red/oas:100913155%09red/oas:101120920%09red/oas:101105462%09red/oas:101120344%09red
Ras signaling pathway	KEGG PATHWAY	oas04014	21	242	0.0020059	0.0193904	PAK6|IGF1|CALM2|SHC1|GNG7|NGFR|MAPK9|FLT4|PRKCB|CALML4|RAPGEF5|ETS1|GNGT2|PLA2G4E|FGF18|FGFR4|ANGPT1|FGFR2|PLA2G4A|RAC3|PAK3	http://www.genome.jp/kegg-bin/show_pathway?oas04014/oas:101120660%09red/oas:780460%09red/oas:101111472%09red/oas:497271%09red/oas:100037684%09red/oas:101113548%09red/oas:101119064%09red/oas:443318%09red/oas:101117247%09red/oas:101108303%09red/oas:105608415%09red/oas:101118410%09red/oas:101120826%09red/oas:101112406%09red/oas:105611474%09red/oas:443548%09red/oas:101112573%09red/oas:443230%09red/oa…
Phagosome	KEGG PATHWAY	oas04145	17	180	0.00231737	0.0217423	NOS1|MRC2|TUBB|ATP6V1A|NCF4|PLA2R1|TUBB4B|SCARB1|ATP6V1E1|THBS3|ITGAV|ATP6V1E2|ITGB3|TUBB6|ATP6V1F|ACTB|TUBA1A	http://www.genome.jp/kegg-bin/show_pathway?oas04145/oas:101110043%09red/oas:443533%09red/oas:443143%09red/oas:100303606%09red/oas:101102025%09red/oas:101119975%09red/oas:494438%09red/oas:101115654%09red/oas:100423047%09red/oas:101106224%09red/oas:101109608%09red/oas:101112724%09red/oas:101122939%09red/oas:443052%09red/oas:101116784%09red/oas:101111081%09red/oas:101122041%09red
Arginine biosynthesis	KEGG PATHWAY	oas00220	5	20	0.0026791	0.0243968	GPT|NOS1|NOS2|ASS1|GPT2	http://www.genome.jp/kegg-bin/show_pathway?oas00220/oas:101109822%09red/oas:443078%09red/oas:443533%09red/oas:106991334%09red/oas:101115012%09red
Retrograde endocannabinoid signaling	KEGG PATHWAY	oas04723	15	152	0.00278625	0.0243968	DAGLA|PLCB1|ADCY7|PLCB4|KCNJ5|GNG7|GABRR1|PRKCB|NAPEPLD|NDUFS1|NDUFS4|GNGT2|CACNA1A|GABRB2|MAPK9	http://www.genome.jp/kegg-bin/show_pathway?oas04723/oas:101115434%09red/oas:105608415%09red/oas:101112667%09red/oas:101114365%09red/oas:101118410%09red/oas:105611474%09red/oas:101118899%09red/oas:101116101%09red/oas:100913155%09red/oas:101106864%09red/oas:101120826%09red/oas:101120920%09red/oas:101109927%09red/oas:101103585%09red/oas:101119039%09red
GnRH signaling pathway	KEGG PATHWAY	oas04912	11	93	0.00282972	0.0243968	PLCB1|ADCY7|CALM2|PRKCB|CAMK2A|CALML4|MAP2K6|PLCB4|PLA2G4A|MAPK9|PLA2G4E	http://www.genome.jp/kegg-bin/show_pathway?oas04912/oas:101118410%09red/oas:101115047%09red/oas:101112667%09red/oas:443453%09red/oas:101111472%09red/oas:100037684%09red/oas:101106864%09red/oas:101120826%09red/oas:101103585%09red/oas:443230%09red/oas:101115878%09red
Morphine addiction	KEGG PATHWAY	oas05032	11	94	0.00305009	0.0256047	ADCY7|KCNJ5|PDE1C|GABRR1|PRKCB|GNG7|ARRB2|GNGT2|CACNA1A|PDE4B|GABRB2	http://www.genome.jp/kegg-bin/show_pathway?oas05032/oas:105608415%09red/oas:101112667%09red/oas:101114365%09red/oas:101118410%09red/oas:105611474%09red/oas:101112493%09red/oas:101116101%09red/oas:100913155%09red/oas:101111757%09red/oas:101121508%09red/oas:101120920%09red
Regulation of actin cytoskeleton	KEGG PATHWAY	oas04810	19	219	0.00320517	0.0262167	F2|RAC3|PPP1CC|ACTB|DIAPH3|ABI2|ITGB3|ITGA6|PFN1|FGF18|ITGAL|ITGAV|CFL1|FGFR4|IQGAP3|FGFR2|PAK6|IQGAP2|PAK3	http://www.genome.jp/kegg-bin/show_pathway?oas04810/oas:101120660%09red/oas:443143%09red/oas:494432%09red/oas:641296%09red/oas:101113308%09red/oas:100423047%09red/oas:443548%09red/oas:101106284%09red/oas:101108447%09red/oas:101112406%09red/oas:101105506%09red/oas:100307041%09red/oas:101105168%09red/oas:101112573%09red/oas:101109371%09red/oas:101113656%09red/oas:780460%09red/oas:443052%09red/oas:1…
Purine metabolism	KEGG PATHWAY	oas00230	14	141	0.00360452	0.0287461	PAPSS1|ADCY7|NT5M|PDE6D|PDE1C|AMPD1|PDE6A|PDE5A|RRM1|ADA|PDE4B|AK1|PFAS|PKM	http://www.genome.jp/kegg-bin/show_pathway?oas00230/oas:101121508%09red/oas:101112667%09red/oas:101122024%09red/oas:101102023%09red/oas:101108369%09red/oas:100302085%09red/oas:101123377%09red/oas:101111757%09red/oas:114108635%09red/oas:101116171%09red/oas:101109357%09red/oas:101113423%09red/oas:101106352%09red/oas:101122962%09red
Long-term potentiation	KEGG PATHWAY	oas04720	9	69	0.00371869	0.0289332	PPP1R1A|PLCB1|PLCB4|PPP1CC|PRKCB|CAMK2A|CALML4|PPP3CA|CALM2	http://www.genome.jp/kegg-bin/show_pathway?oas04720/oas:101118410%09red/oas:101106864%09red/oas:443453%09red/oas:100037684%09red/oas:101106284%09red/oas:101107087%09red/oas:101103585%09red/oas:443230%09red/oas:101122602%09red
Renin secretion	KEGG PATHWAY	oas04924	9	71	0.00440884	0.0334862	PLCB1|PPP3CA|CALM2|PDE1C|CALML4|ADRB2|PRKG2|PLCB4|ADCYAP1R1	http://www.genome.jp/kegg-bin/show_pathway?oas04924/oas:101106864%09red/oas:100170320%09red/oas:101122602%09red/oas:100037684%09red/oas:101121508%09red/oas:101103585%09red/oas:443230%09red/oas:443231%09red/oas:101113758%09red
Citrate cycle (TCA cycle)	KEGG PATHWAY	oas00020	6	34	0.00467578	0.0339202	OGDH|PC|ACO1|DLAT|CS|SDHC	http://www.genome.jp/kegg-bin/show_pathway?oas00020/oas:101115360%09red/oas:101110965%09red/oas:101112791%09red/oas:101107484%09red/oas:101109163%09red/oas:101105616%09red
Small cell lung cancer	KEGG PATHWAY	oas05222	11	100	0.00467865	0.0339202	NOS2|RARB|LAMA4|E2F2|E2F1|RXRG|ITGA6|ITGAV|ZBTB17|TRAF4|SKP2	http://www.genome.jp/kegg-bin/show_pathway?oas05222/oas:101113656%09red/oas:101111845%09red/oas:443143%09red/oas:101109483%09red/oas:443078%09red/oas:101122663%09red/oas:101107451%09red/oas:101117526%09red/oas:101108588%09red/oas:101107969%09red/oas:105606975%09red
Thyroid hormone synthesis	KEGG PATHWAY	oas04918	9	73	0.00519486	0.0367322	PLCB1|ADCY7|PLCB4|PRKCB|TTF2|CREB3L1|GPX7|GPX8|TSHR	http://www.genome.jp/kegg-bin/show_pathway?oas04918/oas:101113882%09red/oas:101112667%09red/oas:101118410%09red/oas:443428%09red/oas:101106864%09red/oas:101107238%09red/oas:101103585%09red/oas:101116602%09red/oas:101115673%09red
Glyoxylate and dicarboxylate metabolism	KEGG PATHWAY	oas00630	6	35	0.00529681	0.0367322	ACSS1|PCCA|ACO1|PGP|CS|SHMT1	http://www.genome.jp/kegg-bin/show_pathway?oas00630/oas:101115175%09red/oas:101112791%09red/oas:101112991%09red/oas:780456%09red/oas:101109163%09red/oas:443544%09red
Melanogenesis	KEGG PATHWAY	oas04916	11	103	0.00571797	0.0387197	PLCB1|ADCY7|CALM2|PRKCB|CAMK2A|CALML4|CREB3L1|WNT9A|PLCB4|EDNRB|GSK3B	http://www.genome.jp/kegg-bin/show_pathway?oas04916/oas:101113882%09red/oas:443230%09red/oas:443453%09red/oas:443139%09red/oas:101118410%09red/oas:100037684%09red/oas:101106864%09red/oas:101112667%09red/oas:101103585%09red/oas:101102060%09red/oas:100169938%09red
Glycine, serine and threonine metabolism	KEGG PATHWAY	oas00260	7	48	0.00588399	0.0387197	PSPH|PSAT1|GATM|SARDH|PHGDH|GCAT|SHMT1	http://www.genome.jp/kegg-bin/show_pathway?oas00260/oas:100145875%09red/oas:101111328%09red/oas:101110407%09red/oas:101102469%09red/oas:100174904%09red/oas:443544%09red/oas:101120382%09red
Glycosphingolipid biosynthesis - ganglio series	KEGG PATHWAY	oas00604	4	15	0.00594754	0.0387197	ST8SIA5|ST6GALNAC4|ST8SIA1|ST3GAL5	http://www.genome.jp/kegg-bin/show_pathway?oas00604/oas:101123019%09red/oas:101110108%09red/oas:101104977%09red/oas:101117321%09red
Glioma	KEGG PATHWAY	oas05214	9	76	0.00657229	0.0419312	IGF1|CALM2|SHC1|E2F1|CAMK1|PRKCB|CAMK2A|CALML4|E2F2	http://www.genome.jp/kegg-bin/show_pathway?oas05214/oas:101118410%09red/oas:443453%09red/oas:101103762%09red/oas:100037684%09red/oas:101113548%09red/oas:443318%09red/oas:101117526%09red/oas:443230%09red/oas:105606975%09red
Cellular senescence	KEGG PATHWAY	oas04218	15	169	0.00684023	0.0421977	CCNB2|CCNB1|CALM2|PPP1CC|E2F1|CDC25A|CCNA2|CALML4|CDK1|ETS1|FOXM1|MAP2K6|PPP3CA|E2F2|CHEK1	http://www.genome.jp/kegg-bin/show_pathway?oas04218/oas:101115047%09red/oas:101113178%09red/oas:101115712%09red/oas:101120694%09red/oas:101113491%09red/oas:100216432%09red/oas:101111403%09red/oas:105606975%09red/oas:100144758%09red/oas:101106284%09red/oas:101117526%09red/oas:100037684%09red/oas:443230%09red/oas:101114986%09red/oas:101122602%09red
Gap junction	KEGG PATHWAY	oas04540	10	91	0.00687863	0.0421977	PLCB1|ADCY7|PLCB4|TUBB6|TUBB4B|TUBA1A|PRKCB|TUBB|CDK1|PRKG2	http://www.genome.jp/kegg-bin/show_pathway?oas04540/oas:101118410%09red/oas:101112667%09red/oas:100303606%09red/oas:101119975%09red/oas:101106864%09red/oas:101106224%09red/oas:101109608%09red/oas:100216432%09red/oas:101103585%09red/oas:101113758%09red
Hypertrophic cardiomyopathy (HCM)	KEGG PATHWAY	oas05410	10	92	0.00736245	0.0443136	ITGB3|IGF1|PRKAG3|ITGA6|ITGAV|SLC8A1|ACTB|CACNA2D1|LMNA|CACNG7	http://www.genome.jp/kegg-bin/show_pathway?oas05410/oas:443143%09red/oas:101116716%09red/oas:101116675%09red/oas:443318%09red/oas:101107924%09red/oas:100423047%09red/oas:100142674%09red/oas:443052%09red/oas:101113656%09red/oas:101123550%09red
Dilated cardiomyopathy (DCM)	KEGG PATHWAY	oas05414	10	95	0.00897262	0.0530049	ITGB3|IGF1|ITGA6|ADCY7|ITGAV|SLC8A1|ACTB|CACNA2D1|LMNA|CACNG7	http://www.genome.jp/kegg-bin/show_pathway?oas05414/oas:101112667%09red/oas:443143%09red/oas:101116716%09red/oas:101116675%09red/oas:443318%09red/oas:101107924%09red/oas:100423047%09red/oas:443052%09red/oas:101113656%09red/oas:101123550%09red
Cholinergic synapse	KEGG PATHWAY	oas04725	11	111	0.0093893	0.054458	PLCB1|ADCY7|PLCB4|KCNJ12|CACNA1A|PRKCB|CAMK2A|PIK3R6|CREB3L1|GNGT2|GNG7	http://www.genome.jp/kegg-bin/show_pathway?oas04725/oas:101113882%09red/oas:101112667%09red/oas:443453%09red/oas:101118410%09red/oas:101109720%09red/oas:105611474%09red/oas:105608415%09red/oas:101106864%09red/oas:101120920%09red/oas:101123388%09red/oas:101103585%09red
2-Oxocarboxylic acid metabolism	KEGG PATHWAY	oas01210	4	18	0.0102143	0.0571644	CS|ACO1|GPT2|GPT	http://www.genome.jp/kegg-bin/show_pathway?oas01210/oas:101109163%09red/oas:101109822%09red/oas:106991334%09red/oas:101112791%09red
One carbon pool by folate	KEGG PATHWAY	oas00670	4	18	0.0102143	0.0571644	DHFR|TYMS|MTHFD2L|SHMT1	http://www.genome.jp/kegg-bin/show_pathway?oas00670/oas:101121421%09red/oas:101104908%09red/oas:100037674%09red/oas:443544%09red
Serotonergic synapse	KEGG PATHWAY	oas04726	11	113	0.0105421	0.0579814	PLCB1|PLCB4|KCNJ5|CACNA1A|PRKCB|GNG7|GNGT2|DDC|PLA2G4A|GABRB2|PLA2G4E	http://www.genome.jp/kegg-bin/show_pathway?oas04726/oas:101106765%09red/oas:105608415%09red/oas:101106864%09red/oas:101111472%09red/oas:101118410%09red/oas:105611474%09red/oas:101116101%09red/oas:100913155%09red/oas:101120920%09red/oas:101103585%09red/oas:101115878%09red
PI3K-Akt signaling pathway	KEGG PATHWAY	oas04151	27	398	0.0117084	0.0633047	ITGA6|NGFR|FLT4|THBS3|PIK3R6|FGF18|MAGI1|YWHAB|ANGPT1|BRCA1|ITGB3|IGF1|LAMA4|PPP2R2C|G6PC3|FGFR4|FGFR2|ITGAV|GSK3B|GNG7|CREB3L1|COL1A2|GNGT2|COL1A1|COL6A5|PPP2R5A|COL6A6	http://www.genome.jp/kegg-bin/show_pathway?oas04151/oas:101120660%09red/oas:101117264%09red/oas:101118390%09red/oas:497271%09red/oas:101109720%09red/oas:101119064%09red/oas:443512%09red/oas:101117247%09red/oas:105608415%09red/oas:101108584%09red/oas:101113421%09red/oas:101113882%09red/oas:101116784%09red/oas:101118494%09red/oas:100423047%09red/oas:101107969%09red/oas:443548%09red/oas:101111424%09…
Phospholipase D signaling pathway	KEGG PATHWAY	oas04072	13	148	0.0121883	0.0640005	PLCB1|F2|ADCY7|PLCB4|SHC1|PIK3R6|AGPAT5|AGPAT4|DNM1|DNM3|FCER1A|PLA2G4A|PLA2G4E	http://www.genome.jp/kegg-bin/show_pathway?oas04072/oas:101112667%09red/oas:101111472%09red/oas:101109720%09red/oas:101113548%09red/oas:101103870%09red/oas:101107117%09red/oas:101106864%09red/oas:101108737%09red/oas:101112654%09red/oas:100307041%09red/oas:100144427%09red/oas:101103585%09red/oas:101115878%09red
Salivary secretion	KEGG PATHWAY	oas04970	10	100	0.0122383	0.0640005	PLCB1|ADCY7|CALM2|NOS1|PRKCB|CALML4|ADRB2|PRKG2|PLCB4|ATP2B3	http://www.genome.jp/kegg-bin/show_pathway?oas04970/oas:101118410%09red/oas:101112667%09red/oas:100170320%09red/oas:100037684%09red/oas:101101873%09red/oas:101106864%09red/oas:443533%09red/oas:101103585%09red/oas:443230%09red/oas:101113758%09red
Homologous recombination	KEGG PATHWAY	oas03440	6	43	0.0126131	0.0648966	BRCA1|BARD1|RAD54L|RAD51|BRIP1|SYCP3	http://www.genome.jp/kegg-bin/show_pathway?oas03440/oas:101107879%09red/oas:101109275%09red/oas:101108373%09red/oas:101102597%09red/oas:101108584%09red/oas:101108560%09red
Ovarian steroidogenesis	KEGG PATHWAY	oas04913	6	45	0.0152002	0.0769659	IGF1|SCARB1|LDLR|ADCY7|PLA2G4A|PLA2G4E	http://www.genome.jp/kegg-bin/show_pathway?oas04913/oas:101112667%09red/oas:443535%09red/oas:101111472%09red/oas:443318%09red/oas:101115654%09red/oas:101115878%09red
FoxO signaling pathway	KEGG PATHWAY	oas04068	12	138	0.0167099	0.0820072	CCNB2|CCNB1|IGF1|SKP2|CDKN2D|PLK1|MAPK9|PRKAG3|PLK4|G6PC3|HOMER1|HOMER2	http://www.genome.jp/kegg-bin/show_pathway?oas04068/oas:443063%09red/oas:101118528%09red/oas:101115712%09red/oas:101120694%09red/oas:101109483%09red/oas:443318%09red/oas:101120826%09red/oas:101121970%09red/oas:100142674%09red/oas:101113421%09red/oas:101105713%09red/oas:101106114%09red
Apelin signaling pathway	KEGG PATHWAY	oas04371	12	138	0.0167099	0.0820072	PLCB1|NOS2|ADCY7|CALM2|NOS1|PRKAG3|CALML4|PIK3R6|GNGT2|GNG7|SLC8A1|PLCB4	http://www.genome.jp/kegg-bin/show_pathway?oas04371/oas:101112667%09red/oas:101116716%09red/oas:101109720%09red/oas:100142674%09red/oas:105611474%09red/oas:105608415%09red/oas:443078%09red/oas:101106864%09red/oas:100037684%09red/oas:443533%09red/oas:101103585%09red/oas:443230%09red
Parathyroid hormone synthesis, secretion and action	KEGG PATHWAY	oas04928	10	106	0.0172548	0.0833826	MMP15|MMP16|ADCY7|PLCB4|PLCB1|RXRG|PRKCB|CREB3L1|ARRB2|PDE4B	http://www.genome.jp/kegg-bin/show_pathway?oas04928/oas:101116410%09red/oas:101113882%09red/oas:101112667%09red/oas:101111845%09red/oas:101118410%09red/oas:101112493%09red/oas:101111757%09red/oas:101106864%09red/oas:101122213%09red/oas:101103585%09red
Cell adhesion molecules (CAMs)	KEGG PATHWAY	oas04514	14	173	0.017513	0.0833826	CNTNAP1|CDH15|NTNG1|NLGN1|CD34|CD40|ITGA6|CNTN2|CNTN1|CNTNAP2|ITGAL|ITGAV|NECTIN1|VTCN1	http://www.genome.jp/kegg-bin/show_pathway?oas04514/oas:101118005%09red/oas:101107915%09red/oas:101105675%09red/oas:101111565%09red/oas:101113348%09red/oas:641296%09red/oas:101109639%09red/oas:101116172%09red/oas:443232%09red/oas:443143%09red/oas:101113656%09red/oas:101112016%09red/oas:101106322%09red/oas:101120121%09red
Arrhythmogenic right ventricular cardiomyopathy (ARVC)	KEGG PATHWAY	oas05412	8	76	0.0184014	0.0863242	ITGB3|ITGAV|ITGA6|SLC8A1|ACTB|CACNA2D1|LMNA|CACNG7	http://www.genome.jp/kegg-bin/show_pathway?oas05412/oas:101116716%09red/oas:443143%09red/oas:101116675%09red/oas:101107924%09red/oas:100423047%09red/oas:443052%09red/oas:101113656%09red/oas:101123550%09red
Human T-cell leukemia virus 1 infection	KEGG PATHWAY	oas05166	18	246	0.0188231	0.0870228	CCNB2|ADCY7|CCNA2|ITGAL|E2F1|BUB1B|E2F2|CD40|CDC20|CRTC1|CREB3L1|ESPL1|CDKN2C|FDPS|PPP3CA|MAPK9|ETS1|CHEK1	http://www.genome.jp/kegg-bin/show_pathway?oas05166/oas:101113882%09red/oas:101111403%09red/oas:101112667%09red/oas:101119093%09red/oas:101115712%09red/oas:105606975%09red/oas:101105898%09red/oas:101110548%09red/oas:101108313%09red/oas:100144758%09red/oas:101109224%09red/oas:101120826%09red/oas:101117526%09red/oas:101108130%09red/oas:443232%09red/oas:641296%09red/oas:101114986%09red/oas:101122602…
Arginine and proline metabolism	KEGG PATHWAY	oas00330	6	48	0.019736	0.0880699	AOC1|NOS1|NOS2|ALDH2|GATM|OAT	http://www.genome.jp/kegg-bin/show_pathway?oas00330/oas:101112561%09red/oas:443533%09red/oas:443078%09red/oas:100174904%09red/oas:101114229%09red/oas:101116511%09red
Endocrine and other factor-regulated calcium reabsorption	KEGG PATHWAY	oas04961	6	48	0.019736	0.0880699	PLCB1|PLCB4|PRKCB|DNM1|DNM3|SLC8A1	http://www.genome.jp/kegg-bin/show_pathway?oas04961/oas:101118410%09red/oas:101106864%09red/oas:101116716%09red/oas:101107117%09red/oas:101108737%09red/oas:101103585%09red
AMPK signaling pathway	KEGG PATHWAY	oas04152	11	125	0.0198778	0.0880699	CPT1C|IGF1|CCNA2|PRKAG3|PFKFB2|G6PC3|CREB3L1|PPP2R2C|RAB10|PPP2R5A|STRADB	http://www.genome.jp/kegg-bin/show_pathway?oas04152/oas:100302064%09red/oas:101113882%09red/oas:101117264%09red/oas:443318%09red/oas:100144758%09red/oas:101108549%09red/oas:101119324%09red/oas:101113171%09red/oas:100142674%09red/oas:101113421%09red/oas:101102148%09red
Sphingolipid signaling pathway	KEGG PATHWAY	oas04071	11	126	0.0208665	0.0911837	PLCB1|DEGS2|PLCB4|RAC3|S1PR2|PRKCB|PPP2R2C|MAP3K5|FCER1A|MAPK9|PPP2R5A	http://www.genome.jp/kegg-bin/show_pathway?oas04071/oas:101118410%09red/oas:100144427%09red/oas:101118389%09red/oas:101112052%09red/oas:101121018%09red/oas:101117264%09red/oas:101106864%09red/oas:101120826%09red/oas:101112406%09red/oas:101103585%09red/oas:101102148%09red
Cushing syndrome	KEGG PATHWAY	oas04934	13	161	0.0218526	0.0942025	PLCB1|ADCY7|PLCB4|E2F2|E2F1|CDKN2C|SCARB1|CAMK2A|GSK3B|LDLR|CREB3L1|WNT9A|PBX1	http://www.genome.jp/kegg-bin/show_pathway?oas04934/oas:101113882%09red/oas:101112667%09red/oas:443453%09red/oas:443535%09red/oas:101115654%09red/oas:101106864%09red/oas:101109224%09red/oas:101117526%09red/oas:101108880%09red/oas:101103585%09red/oas:101102060%09red/oas:105606975%09red/oas:100169938%09red
Insulin resistance	KEGG PATHWAY	oas04931	10	111	0.0224784	0.0956081	PPP1R3C|PPP1CC|PRKAG3|PRKCB|G6PC3|GSK3B|PYGB|CREB3L1|PPARGC1B|MAPK9	http://www.genome.jp/kegg-bin/show_pathway?oas04931/oas:101113882%09red/oas:101118410%09red/oas:101123512%09red/oas:101106284%09red/oas:101120826%09red/oas:100142674%09red/oas:101113421%09red/oas:554325%09red/oas:101121771%09red/oas:100169938%09red
MicroRNAs in cancer	KEGG PATHWAY	oas05206	15	198	0.0234258	0.0970775	BRCA1|MMP16|PRKCB|STMN1|SHC1|E2F1|CDC25A|E2F2|ITGB3|SLC45A3|MARCKS|KIF23|CDCA5|FSCN1|ZEB2	http://www.genome.jp/kegg-bin/show_pathway?oas05206/oas:101108186%09red/oas:101118410%09red/oas:101113178%09red/oas:101117526%09red/oas:101115050%09red/oas:101120206%09red/oas:101113548%09red/oas:101115193%09red/oas:101106083%09red/oas:100423047%09red/oas:101116410%09red/oas:101113917%09red/oas:101108584%09red/oas:101114023%09red/oas:105606975%09red
Glycosaminoglycan biosynthesis - heparan sulfate / heparin	KEGG PATHWAY	oas00534	4	24	0.0237073	0.0970775	EXTL1|EXTL2|EXT1|XYLT1	http://www.genome.jp/kegg-bin/show_pathway?oas00534/oas:101113394%09red/oas:101114877%09red/oas:101111512%09red/oas:101115079%09red
Amoebiasis	KEGG PATHWAY	oas05146	9	96	0.0239595	0.0970775	PLCB1|NOS2|PRKCB|LAMA4|C8G|COL1A2|COL1A1|COL3A1|PLCB4	http://www.genome.jp/kegg-bin/show_pathway?oas05146/oas:101118410%09red/oas:101106864%09red/oas:443078%09red/oas:443512%09red/oas:443483%09red/oas:114113848%09red/oas:101103585%09red/oas:101107969%09red/oas:100101231%09red
Insulin signaling pathway	KEGG PATHWAY	oas04910	12	146	0.0240411	0.0970775	SOCS4|MAPK9|CALM2|PPP1CC|PRKAG3|G6PC3|CALML4|PYGB|PPP1R3C|GSK3B|PHKG1|SHC1	http://www.genome.jp/kegg-bin/show_pathway?oas04910/oas:554325%09red/oas:101109323%09red/oas:101117935%09red/oas:100037684%09red/oas:101113548%09red/oas:101123512%09red/oas:101106284%09red/oas:101120826%09red/oas:100142674%09red/oas:101113421%09red/oas:443230%09red/oas:100169938%09red
Fluid shear stress and atherosclerosis	KEGG PATHWAY	oas05418	12	149	0.0273228	0.108949	ITGB3|CALM2|RAC3|MAP3K5|ITGAV|CALML4|MGST3|MAP2K6|ACTB|MAPK9|ASS1|NPPC	http://www.genome.jp/kegg-bin/show_pathway?oas05418/oas:101115047%09red/oas:443143%09red/oas:100423047%09red/oas:100037684%09red/oas:101121018%09red/oas:101112365%09red/oas:493773%09red/oas:101120826%09red/oas:101112406%09red/oas:101115012%09red/oas:443052%09red/oas:443230%09red
Cortisol synthesis and secretion	KEGG PATHWAY	oas04927	7	68	0.0292671	0.115262	PLCB1|ADCY7|PLCB4|SCARB1|LDLR|CREB3L1|PBX1	http://www.genome.jp/kegg-bin/show_pathway?oas04927/oas:101113882%09red/oas:101112667%09red/oas:443535%09red/oas:101115654%09red/oas:101106864%09red/oas:101108880%09red/oas:101103585%09red
Renin-angiotensin system	KEGG PATHWAY	oas04614	4	26	0.029823	0.116019	MME|AGTR2|PRCP|CTSA	http://www.genome.jp/kegg-bin/show_pathway?oas04614/oas:101107644%09red/oas:101112618%09red/oas:101113615%09red/oas:443335%09red
Human papillomavirus infection	KEGG PATHWAY	oas05165	24	376	0.0303814	0.116767	ATP6V1F|ATP6V1A|ITGA6|GSK3B|HEYL|CCNA2|THBS3|MAGI1|LFNG|PKM|ITGB3|LAMA4|PPP2R2C|E2F1|ATP6V1E1|ITGAV|ATP6V1E2|CREB3L1|COL1A2|WNT9A|COL1A1|COL6A5|PPP2R5A|COL6A6	http://www.genome.jp/kegg-bin/show_pathway?oas05165/oas:101117264%09red/oas:101118390%09red/oas:443512%09red/oas:100144758%09red/oas:101110043%09red/oas:101116784%09red/oas:101102025%09red/oas:101118494%09red/oas:100423047%09red/oas:101117526%09red/oas:101102060%09red/oas:101107969%09red/oas:101113882%09red/oas:494438%09red/oas:101102148%09red/oas:114108635%09red/oas:101111424%09red/oas:101113656…
Phosphatidylinositol signaling system	KEGG PATHWAY	oas04070	9	101	0.0311654	0.118354	PLCB1|CALM2|PRKCB|IMPA2|CALML4|PLCD4|ITPKB|SYNJ2|PLCB4	http://www.genome.jp/kegg-bin/show_pathway?oas04070/oas:101118410%09red/oas:101106864%09red/oas:101111344%09red/oas:101105968%09red/oas:100037684%09red/oas:101113512%09red/oas:101103585%09red/oas:443230%09red/oas:101109366%09red
Alanine, aspartate and glutamate metabolism	KEGG PATHWAY	oas00250	5	40	0.0321926	0.120817	GPT|ASS1|ASNS|ABAT|GPT2	http://www.genome.jp/kegg-bin/show_pathway?oas00250/oas:101109822%09red/oas:101105462%09red/oas:101120073%09red/oas:106991334%09red/oas:101115012%09red
Pyruvate metabolism	KEGG PATHWAY	oas00620	5	41	0.0349799	0.129751	PC|ACSS1|DLAT|ALDH2|PKM	http://www.genome.jp/kegg-bin/show_pathway?oas00620/oas:101110965%09red/oas:114108635%09red/oas:780456%09red/oas:101107484%09red/oas:101116511%09red
Collecting duct acid secretion	KEGG PATHWAY	oas04966	4	28	0.036787	0.134886	ATP6V1E1|ATP6V1F|ATP6V1A|ATP6V1E2	http://www.genome.jp/kegg-bin/show_pathway?oas04966/oas:101110043%09red/oas:101102025%09red/oas:494438%09red/oas:101112724%09red
mTOR signaling pathway	KEGG PATHWAY	oas04150	12	160	0.0421462	0.15278	IGF1|DEPTOR|PRKCB|ATP6V1E1|GSK3B|ATP6V1F|LAMTOR2|WNT9A|SKP2|ATP6V1A|ATP6V1E2|STRADB	http://www.genome.jp/kegg-bin/show_pathway?oas04150/oas:101110043%09red/oas:101109483%09red/oas:101112724%09red/oas:101102025%09red/oas:443318%09red/oas:494438%09red/oas:101108549%09red/oas:101118410%09red/oas:106992034%09red/oas:101102060%09red/oas:101122907%09red/oas:100169938%09red
Gastric acid secretion	KEGG PATHWAY	oas04971	7	75	0.0443647	0.154937	PLCB1|ADCY7|PLCB4|PRKCB|CAMK2A|CALML4|CALM2	http://www.genome.jp/kegg-bin/show_pathway?oas04971/oas:101118410%09red/oas:101106864%09red/oas:443453%09red/oas:100037684%09red/oas:101112667%09red/oas:101103585%09red/oas:443230%09red
Arachidonic acid metabolism	KEGG PATHWAY	oas00590	7	75	0.0443647	0.154937	PTGIS|PRXL2B|GPX7|GPX8|PLA2G4A|PTGES|PLA2G4E	http://www.genome.jp/kegg-bin/show_pathway?oas00590/oas:101120767%09red/oas:101111472%09red/oas:101116602%09red/oas:101104140%09red/oas:101116418%09red/oas:101115878%09red/oas:101115673%09red
Folate biosynthesis	KEGG PATHWAY	oas00790	4	30	0.0446079	0.154937	DHFR|AKR1B1|FPGS|GGH	http://www.genome.jp/kegg-bin/show_pathway?oas00790/oas:101121421%09red/oas:101118706%09red/oas:101120824%09red/oas:101101964%09red
Human cytomegalovirus infection	KEGG PATHWAY	oas05163	17	255	0.0446841	0.154937	PLCB1|ITGB3|ADCY7|CALM2|RAC3|E2F1|GNG7|E2F2|PRKCB|GSK3B|ITGAV|CREB3L1|MAP2K6|PPP3CA|PLCB4|CALML4|GNGT2	http://www.genome.jp/kegg-bin/show_pathway?oas05163/oas:101113882%09red/oas:101115047%09red/oas:101112667%09red/oas:101112406%09red/oas:101122602%09red/oas:101118410%09red/oas:100037684%09red/oas:105608415%09red/oas:100423047%09red/oas:101106864%09red/oas:101117526%09red/oas:105611474%09red/oas:443143%09red/oas:101103585%09red/oas:443230%09red/oas:105606975%09red/oas:100169938%09red
cAMP signaling pathway	KEGG PATHWAY	oas04024	16	242	0.053244	0.18069	GLI1|ADCY7|CALM2|PPP1CC|MAPK9|CAMK2A|CALML4|GRIN3A|ADRB2|CREB3L1|GLP1R|TSHR|PDE4B|ADCYAP1R1|ATP2B3|RAC3	http://www.genome.jp/kegg-bin/show_pathway?oas04024/oas:101113882%09red/oas:443230%09red/oas:443453%09red/oas:100037684%09red/oas:541609%09red/oas:101101873%09red/oas:101112667%09red/oas:101111757%09red/oas:101106284%09red/oas:101120826%09red/oas:101112406%09red/oas:101120651%09red/oas:100170320%09red/oas:443231%09red/oas:101120547%09red/oas:443428%09red
Endocrine resistance	KEGG PATHWAY	oas01522	8	96	0.0551358	0.18514	CDKN2C|ADCY7|SHC1|E2F1|DLL1|IGF1|MAPK9|E2F2	http://www.genome.jp/kegg-bin/show_pathway?oas01522/oas:101112667%09red/oas:101113548%09red/oas:443318%09red/oas:101109224%09red/oas:101120826%09red/oas:101117526%09red/oas:101117853%09red/oas:105606975%09red
Alzheimer disease	KEGG PATHWAY	oas05010	13	187	0.0565942	0.186351	PLCB1|APOE|CALM2|NOS1|CALML4|NDUFS1|NDUFS4|MAPT|PPP3CA|MME|PLCB4|SDHC|GSK3B	http://www.genome.jp/kegg-bin/show_pathway?oas05010/oas:101106864%09red/oas:101122602%09red/oas:101112618%09red/oas:101118899%09red/oas:100169938%09red/oas:101115434%09red/oas:443533%09red/oas:100037684%09red/oas:101121024%09red/oas:101103585%09red/oas:443230%09red/oas:101112253%09red/oas:101105616%09red
Base excision repair	KEGG PATHWAY	oas03410	4	33	0.0579426	0.186351	MUTYH|POLE|POLE2|NEIL3	http://www.genome.jp/kegg-bin/show_pathway?oas03410/oas:101106140%09red/oas:101116176%09red/oas:101123044%09red/oas:101119344%09red
Starch and sucrose metabolism	KEGG PATHWAY	oas00500	4	33	0.0579426	0.186351	PGM2L1|PYGB|GYG1|G6PC3	http://www.genome.jp/kegg-bin/show_pathway?oas00500/oas:101113421%09red/oas:101103289%09red/oas:101106106%09red/oas:554325%09red
Chemokine signaling pathway	KEGG PATHWAY	oas04062	13	188	0.0584171	0.186351	PLCB1|ADCY7|PLCB4|SHC1|GNG7|CCR10|PRKCB|GSK3B|PIK3R6|ARRB2|GNGT2|CCL21|RAC3	http://www.genome.jp/kegg-bin/show_pathway?oas04062/oas:101119957%09red/oas:101118410%09red/oas:101112667%09red/oas:678671%09red/oas:101109720%09red/oas:101113548%09red/oas:101112493%09red/oas:105608415%09red/oas:101106864%09red/oas:101112406%09red/oas:105611474%09red/oas:101103585%09red/oas:100169938%09red
Glycosaminoglycan biosynthesis - chondroitin sulfate / dermatan sulfate	KEGG PATHWAY	oas00532	3	20	0.0612706	0.19236	CHSY3|CHST7|XYLT1	http://www.genome.jp/kegg-bin/show_pathway?oas00532/oas:101104485%09red/oas:101119189%09red/oas:101111512%09red
Vascular smooth muscle contraction	KEGG PATHWAY	oas04270	10	134	0.0615071	0.19236	PLCB1|ADCY7|CALM2|PPP1CC|PRKCB|CALML4|PLCB4|PLA2G4A|NPPC|PLA2G4E	http://www.genome.jp/kegg-bin/show_pathway?oas04270/oas:101118410%09red/oas:101112667%09red/oas:101111472%09red/oas:100037684%09red/oas:101106864%09red/oas:101106284%09red/oas:493773%09red/oas:101103585%09red/oas:443230%09red/oas:101115878%09red
Hedgehog signaling pathway	KEGG PATHWAY	oas04340	5	49	0.062557	0.193744	CDON|GLI1|ARRB2|EVC2|GSK3B	http://www.genome.jp/kegg-bin/show_pathway?oas04340/oas:101112493%09red/oas:100169938%09red/oas:101102904%09red/oas:101120651%09red/oas:101113286%09red
Human immunodeficiency virus 1 infection	KEGG PATHWAY	oas05170	16	249	0.0644776	0.197773	CCNB2|CCNB1|MAPK9|CALM2|RAC3|GNGT2|PRKCB|CALML4|CDK1|MAP2K6|CFL1|GNG7|PPP3CA|PAK6|CHEK1|PAK3	http://www.genome.jp/kegg-bin/show_pathway?oas05170/oas:101118410%09red/oas:101115047%09red/oas:101122602%09red/oas:101115712%09red/oas:101120694%09red/oas:100037684%09red/oas:494432%09red/oas:101111403%09red/oas:105611474%09red/oas:105608415%09red/oas:101120826%09red/oas:101112406%09red/oas:100216432%09red/oas:101112573%09red/oas:443230%09red/oas:101110391%09red
Breast cancer	KEGG PATHWAY	oas05224	11	155	0.0675055	0.205088	BRCA1|HEYL|IGF1|SHC1|E2F1|GSK3B|DLL1|FGF18|WNT9A|FLT4|E2F2	http://www.genome.jp/kegg-bin/show_pathway?oas05224/oas:101108584%09red/oas:101113548%09red/oas:443318%09red/oas:101117247%09red/oas:101117526%09red/oas:101117853%09red/oas:101119343%09red/oas:780460%09red/oas:101102060%09red/oas:105606975%09red/oas:100169938%09red
Fc epsilon RI signaling pathway	KEGG PATHWAY	oas04664	6	67	0.0698207	0.210121	FCER1A|RAC3|MAP2K6|PLA2G4A|MAPK9|PLA2G4E	http://www.genome.jp/kegg-bin/show_pathway?oas04664/oas:101115047%09red/oas:100144427%09red/oas:101111472%09red/oas:101120826%09red/oas:101112406%09red/oas:101115878%09red
Estrogen signaling pathway	KEGG PATHWAY	oas04915	10	138	0.0711435	0.212101	PLCB1|ADCY7|CALM2|SHC1|KCNJ5|HSPA8|KRT24|CALML4|CREB3L1|PLCB4	http://www.genome.jp/kegg-bin/show_pathway?oas04915/oas:101113882%09red/oas:101112667%09red/oas:101112844%09red/oas:100037684%09red/oas:101113548%09red/oas:101116101%09red/oas:101106864%09red/oas:101110156%09red/oas:443230%09red/oas:101103585%09red
Other glycan degradation	KEGG PATHWAY	oas00511	3	22	0.0751169	0.214568	GBA2|HEXD|FUCA2	http://www.genome.jp/kegg-bin/show_pathway?oas00511/oas:101118364%09red/oas:101110345%09red/oas:101113987%09red
Terpenoid backbone biosynthesis	KEGG PATHWAY	oas00900	3	22	0.0751169	0.214568	PCYOX1|FDPS|HMGCS1	http://www.genome.jp/kegg-bin/show_pathway?oas00900/oas:101122979%09red/oas:101119093%09red/oas:101105397%09red
Antifolate resistance	KEGG PATHWAY	oas01523	5	52	0.0753341	0.214568	DHFR|TYMS|FPGS|GGH|SHMT1	http://www.genome.jp/kegg-bin/show_pathway?oas01523/oas:101121421%09red/oas:101118706%09red/oas:100037674%09red/oas:443544%09red/oas:101101964%09red
Fanconi anemia pathway	KEGG PATHWAY	oas03460	5	52	0.0753341	0.214568	BRCA1|BRIP1|FANCD2|UBE2T|RAD51	http://www.genome.jp/kegg-bin/show_pathway?oas03460/oas:101123503%09red/oas:101108584%09red/oas:101109275%09red/oas:101104415%09red/oas:101107879%09red
Valine, leucine and isoleucine degradation	KEGG PATHWAY	oas00280	5	52	0.0753341	0.214568	ACSF3|HMGCS1|PCCA|ABAT|ALDH2	http://www.genome.jp/kegg-bin/show_pathway?oas00280/oas:101109383%09red/oas:101122979%09red/oas:101112991%09red/oas:101105462%09red/oas:101116511%09red
Lysine degradation	KEGG PATHWAY	oas00310	6	69	0.0774117	0.218534	SUV39H2|KMT5A|ALDH2|HYKK|NSD1|NSD2	http://www.genome.jp/kegg-bin/show_pathway?oas00310/oas:101103648%09red/oas:101120917%09red/oas:101116511%09red/oas:101122308%09red/oas:101116417%09red/oas:101122555%09red
Steroid biosynthesis	KEGG PATHWAY	oas00100	3	23	0.0825119	0.228881	DHCR24|TM7SF2|LSS	http://www.genome.jp/kegg-bin/show_pathway?oas00100/oas:101106995%09red/oas:100037702%09red/oas:101123162%09red
Histidine metabolism	KEGG PATHWAY	oas00340	3	23	0.0825119	0.228881	AOC1|HNMT|ALDH2	http://www.genome.jp/kegg-bin/show_pathway?oas00340/oas:101102876%09red/oas:101112561%09red/oas:101116511%09red
Neurotrophin signaling pathway	KEGG PATHWAY	oas04722	9	125	0.0863831	0.237553	MAPK9|CALM2|SHC1|MAP3K5|CAMK2A|GSK3B|SH2B3|CALML4|NGFR	http://www.genome.jp/kegg-bin/show_pathway?oas04722/oas:443453%09red/oas:101105283%09red/oas:100037684%09red/oas:101113548%09red/oas:101119064%09red/oas:101121018%09red/oas:101120826%09red/oas:443230%09red/oas:100169938%09red
ErbB signaling pathway	KEGG PATHWAY	oas04012	7	89	0.087517	0.238615	SHC1|PRKCB|CAMK2A|GSK3B|PAK6|MAPK9|PAK3	http://www.genome.jp/kegg-bin/show_pathway?oas04012/oas:101110391%09red/oas:443453%09red/oas:101118410%09red/oas:101113548%09red/oas:101120826%09red/oas:101112573%09red/oas:100169938%09red
Glycolysis / Gluconeogenesis	KEGG PATHWAY	oas00010	6	72	0.0896339	0.239797	ACSS1|G6PC3|DLAT|ALDH2|GALM|PKM	http://www.genome.jp/kegg-bin/show_pathway?oas00010/oas:114108635%09red/oas:101119196%09red/oas:101110965%09red/oas:780456%09red/oas:101116511%09red/oas:101113421%09red
African trypanosomiasis	KEGG PATHWAY	oas05143	4	39	0.0902038	0.239797	PLCB1|PLCB4|PRKCB|LAMA4	http://www.genome.jp/kegg-bin/show_pathway?oas05143/oas:101118410%09red/oas:101103585%09red/oas:101106864%09red/oas:101107969%09red
Other types of O-glycan biosynthesis	KEGG PATHWAY	oas00514	3	24	0.0902056	0.239797	LFNG|GXYLT2|ST6GAL1	http://www.genome.jp/kegg-bin/show_pathway?oas00514/oas:101104350%09red/oas:101112372%09red/oas:100913159%09red
Ubiquinone and other terpenoid-quinone biosynthesis	KEGG PATHWAY	oas00130	2	11	0.0920144	0.24223	COQ7|VKORC1	http://www.genome.jp/kegg-bin/show_pathway?oas00130/oas:101116112%09red/oas:105604738%09red
Toxoplasmosis	KEGG PATHWAY	oas05145	9	127	0.0926399	0.24223	NOS2|LAMA4|HSPA8|CD40|ITGA6|PIK3R6|LDLR|MAP2K6|MAPK9	http://www.genome.jp/kegg-bin/show_pathway?oas05145/oas:101115047%09red/oas:101107969%09red/oas:101112844%09red/oas:443535%09red/oas:101109720%09red/oas:101120826%09red/oas:443078%09red/oas:443232%09red/oas:101113656%09red
Adipocytokine signaling pathway	KEGG PATHWAY	oas04920	6	73	0.0939281	0.242822	CPT1C|PRKAG3|RXRG|G6PC3|ACSL5|MAPK9	http://www.genome.jp/kegg-bin/show_pathway?oas04920/oas:101111845%09red/oas:101121475%09red/oas:101113171%09red/oas:101120826%09red/oas:100142674%09red/oas:101113421%09red
Amyotrophic lateral sclerosis (ALS)	KEGG PATHWAY	oas05014	5	56	0.0943886	0.242822	PPP3CA|MAP3K5|MAP2K6|CCS|NOS1	http://www.genome.jp/kegg-bin/show_pathway?oas05014/oas:101115047%09red/oas:443533%09red/oas:101121018%09red/oas:100846985%09red/oas:101122602%09red
AGE-RAGE signaling pathway in diabetic complications	KEGG PATHWAY	oas04933	8	111	0.101613	0.259316	PLCB1|PLCB4|PRKCB|PLCD4|COL1A2|COL1A1|COL3A1|MAPK9	http://www.genome.jp/kegg-bin/show_pathway?oas04933/oas:101118410%09red/oas:101106864%09red/oas:101111344%09red/oas:443512%09red/oas:443483%09red/oas:101120826%09red/oas:101103585%09red/oas:100101231%09red
Nicotine addiction	KEGG PATHWAY	oas05033	4	41	0.102521	0.259556	GRIN3A|GABRR1|GABRB2|CACNA1A	http://www.genome.jp/kegg-bin/show_pathway?oas05033/oas:100913155%09red/oas:101120547%09red/oas:101120920%09red/oas:101114365%09red
Fc gamma R-mediated phagocytosis	KEGG PATHWAY	oas04666	7	94	0.107198	0.267805	PRKCB|MARCKS|CFL1|PLA2G4A|ASAP3|PLA2G4E|MYO10	http://www.genome.jp/kegg-bin/show_pathway?oas04666/oas:101118410%09red/oas:101111472%09red/oas:101106083%09red/oas:494432%09red/oas:101120897%09red/oas:101102178%09red/oas:101115878%09red
Inositol phosphate metabolism	KEGG PATHWAY	oas00562	6	76	0.107458	0.267805	PLCB1|PLCB4|IMPA2|PLCD4|ITPKB|SYNJ2	http://www.genome.jp/kegg-bin/show_pathway?oas00562/oas:101106864%09red/oas:101111344%09red/oas:101105968%09red/oas:101113512%09red/oas:101103585%09red/oas:101109366%09red
Thermogenesis	KEGG PATHWAY	oas04714	15	251	0.11063	0.273573	CPT1C|ADCY7|SMARCB1|DPF1|PRKAG3|NDUFAF2|ACSL5|NDUFAF5|NDUFS1|CREB3L1|NDUFS4|PRKG2|SDHC|MAP3K5|ACTB	http://www.genome.jp/kegg-bin/show_pathway?oas04714/oas:101110622%09red/oas:101113882%09red/oas:101112667%09red/oas:101118899%09red/oas:101121018%09red/oas:101121475%09red/oas:101115434%09red/oas:101113171%09red/oas:101111213%09red/oas:101105616%09red/oas:100142674%09red/oas:101110262%09red/oas:443052%09red/oas:101107993%09red/oas:101113758%09red
VEGF signaling pathway	KEGG PATHWAY	oas04370	5	60	0.115651	0.283789	PPP3CA|PLA2G4A|PRKCB|RAC3|PLA2G4E	http://www.genome.jp/kegg-bin/show_pathway?oas04370/oas:101118410%09red/oas:101115878%09red/oas:101112406%09red/oas:101111472%09red/oas:101122602%09red
Prostate cancer	KEGG PATHWAY	oas05215	7	97	0.12005	0.292336	IGF1|E2F2|E2F1|GSK3B|AR|FGFR2|CREB3L1	http://www.genome.jp/kegg-bin/show_pathway?oas05215/oas:101113882%09red/oas:443042%09red/oas:443318%09red/oas:101117526%09red/oas:443548%09red/oas:105606975%09red/oas:100169938%09red
alpha-Linolenic acid metabolism	KEGG PATHWAY	oas00592	3	28	0.12371	0.296719	PLA2G4A|FADS2|PLA2G4E	http://www.genome.jp/kegg-bin/show_pathway?oas00592/oas:101115878%09red/oas:101111472%09red/oas:101108615%09red
Phototransduction	KEGG PATHWAY	oas04744	3	28	0.12371	0.296719	PDE6A|CALM2|CALML4	http://www.genome.jp/kegg-bin/show_pathway?oas04744/oas:101122024%09red/oas:443230%09red/oas:100037684%09red
Hippo signaling pathway	KEGG PATHWAY	oas04390	10	158	0.132853	0.31627	BMP5|PPP1CC|BIRC5|PPP2R2C|GSK3B|STK3|WNT9A|YWHAB|TEAD1|ACTB	http://www.genome.jp/kegg-bin/show_pathway?oas04390/oas:101110165%09red/oas:101106085%09red/oas:101120947%09red/oas:101107231%09red/oas:101106284%09red/oas:101123390%09red/oas:443052%09red/oas:101102060%09red/oas:101102148%09red/oas:100169938%09red
Choline metabolism in cancer	KEGG PATHWAY	oas05231	7	101	0.138355	0.324523	SLC44A2|RAC3|PRKCB|SLC22A3|PLA2G4A|MAPK9|PLA2G4E	http://www.genome.jp/kegg-bin/show_pathway?oas05231/oas:101118410%09red/oas:100642179%09red/oas:101111472%09red/oas:101114774%09red/oas:101120826%09red/oas:101112406%09red/oas:101115878%09red
Rheumatoid arthritis	KEGG PATHWAY	oas05323	7	101	0.138355	0.324523	TNFSF13|ATP6V1F|ATP6V1A|ATP6V1E1|ATP6V1E2|ITGAL|ANGPT1	http://www.genome.jp/kegg-bin/show_pathway?oas05323/oas:101110043%09red/oas:101123054%09red/oas:497271%09red/oas:101112724%09red/oas:101102025%09red/oas:494438%09red/oas:641296%09red
Hippo signaling pathway - multiple species	KEGG PATHWAY	oas04392	3	30	0.141914	0.329667	TEAD1|STK3|FAT4	http://www.genome.jp/kegg-bin/show_pathway?oas04392/oas:101106085%09red/oas:101123237%09red/oas:101120947%09red
Tight junction	KEGG PATHWAY	oas04530	11	181	0.143635	0.329667	MYH2|AMOTL1|TUBA1A|PRKAG3|PPP2R2C|MAP3K5|MAGI1|ACTB|MAPK9|ACTR3|MPDZ	http://www.genome.jp/kegg-bin/show_pathway?oas04530/oas:101120218%09red/oas:101118390%09red/oas:101119975%09red/oas:443471%09red/oas:101121018%09red/oas:101120826%09red/oas:100142674%09red/oas:101103590%09red/oas:443052%09red/oas:101102148%09red/oas:101108990%09red
Type II diabetes mellitus	KEGG PATHWAY	oas04930	4	47	0.143648	0.329667	SOCS4|PKM|MAPK9|CACNA1A	http://www.genome.jp/kegg-bin/show_pathway?oas04930/oas:114108635%09red/oas:101120920%09red/oas:101117935%09red/oas:101120826%09red
Fatty acid metabolism	KEGG PATHWAY	oas01212	5	65	0.1451	0.330622	FADS1|CPT1C|ACSF3|FADS2|ACSL5	http://www.genome.jp/kegg-bin/show_pathway?oas01212/oas:101109383%09red/oas:101113171%09red/oas:101109049%09red/oas:101121475%09red/oas:101108615%09red
Non-small cell lung cancer	KEGG PATHWAY	oas05223	5	66	0.151344	0.342403	RARB|RXRG|PRKCB|E2F2|E2F1	http://www.genome.jp/kegg-bin/show_pathway?oas05223/oas:101122663%09red/oas:101111845%09red/oas:105606975%09red/oas:101117526%09red/oas:101118410%09red
Hepatocellular carcinoma	KEGG PATHWAY	oas05225	11	184	0.154537	0.347165	DPF1|SMARCB1|SHC1|E2F1|PRKCB|GSK3B|MGST3|WNT9A|PBRM1|ACTB|E2F2	http://www.genome.jp/kegg-bin/show_pathway?oas05225/oas:101110622%09red/oas:101118410%09red/oas:101113548%09red/oas:105606975%09red/oas:101110262%09red/oas:101117526%09red/oas:101112365%09red/oas:443052%09red/oas:101102060%09red/oas:101110274%09red/oas:100169938%09red
Cocaine addiction	KEGG PATHWAY	oas05030	4	49	0.158602	0.352535	DDC|GRIN3A|FOSB|CREB3L1	http://www.genome.jp/kegg-bin/show_pathway?oas05030/oas:101106765%09red/oas:101120547%09red/oas:101113882%09red/oas:101117101%09red
PPAR signaling pathway	KEGG PATHWAY	oas03320	6	86	0.159138	0.352535	DBI|HMGCS1|CPT1C|RXRG|ACSL5|FADS2	http://www.genome.jp/kegg-bin/show_pathway?oas03320/oas:101111845%09red/oas:101122979%09red/oas:101121475%09red/oas:101113171%09red/oas:101111606%09red/oas:101108615%09red
Galactose metabolism	KEGG PATHWAY	oas00052	3	32	0.160939	0.352944	GALM|AKR1B1|G6PC3	http://www.genome.jp/kegg-bin/show_pathway?oas00052/oas:101113421%09red/oas:101119196%09red/oas:101120824%09red
Endocytosis	KEGG PATHWAY	oas04144	15	269	0.161535	0.352944	VPS45|SMAP2|SPG21|HSPA8|VPS37C|ACAP3|ARRB2|LDLR|DNM1|DNM3|MVB12B|RAB10|FGFR4|FGFR2|ASAP3	http://www.genome.jp/kegg-bin/show_pathway?oas04144/oas:100302064%09red/oas:101120660%09red/oas:101112844%09red/oas:101117420%09red/oas:101102352%09red/oas:101120897%09red/oas:101122144%09red/oas:101112493%09red/oas:101107117%09red/oas:101108737%09red/oas:101111622%09red/oas:101122735%09red/oas:443548%09red/oas:101107717%09red/oas:443535%09red
Platinum drug resistance	KEGG PATHWAY	oas01524	6	88	0.170583	0.370177	BRCA1|BIRC5|MAP3K5|MGST3|ATP7A|TOP2A	http://www.genome.jp/kegg-bin/show_pathway?oas01524/oas:101121018%09red/oas:101112365%09red/oas:101116379%09red/oas:101108584%09red/oas:101123390%09red/oas:101108762%09red
Transcriptional misregulation in cancer	KEGG PATHWAY	oas05202	11	189	0.173608	0.374196	MLF1|CDKN2C|IGF1|ZBTB17|RXRG|CD40|SLC45A3|DDX5|NGFR|NSD2|PBX1	http://www.genome.jp/kegg-bin/show_pathway?oas05202/oas:101108357%09red/oas:101111845%09red/oas:101115050%09red/oas:101103648%09red/oas:101119064%09red/oas:443318%09red/oas:101109224%09red/oas:101108880%09red/oas:443232%09red/oas:101106186%09red/oas:101108588%09red
Ubiquitin mediated proteolysis	KEGG PATHWAY	oas04120	9	149	0.177855	0.380776	BRCA1|SKP2|PRKN|UBE2E3|CDC20|HERC1|SAE1|ANAPC13|RHOBTB1	http://www.genome.jp/kegg-bin/show_pathway?oas04120/oas:101110595%09red/oas:101120983%09red/oas:101109483%09red/oas:101113503%09red/oas:101110548%09red/oas:101108584%09red/oas:101121069%09red/oas:101117867%09red/oas:101115335%09red
Nitrogen metabolism	KEGG PATHWAY	oas00910	2	18	0.187545	0.398847	CA3|CA4	http://www.genome.jp/kegg-bin/show_pathway?oas00910/oas:101109718%09red/oas:101118196%09red
Mucin type O-glycan biosynthesis	KEGG PATHWAY	oas00512	3	35	0.19078	0.400387	GALNT16|GALNT17|GALNT10	http://www.genome.jp/kegg-bin/show_pathway?oas00512/oas:101109536%09red/oas:101109586%09red/oas:101117847%09red
Fructose and mannose metabolism	KEGG PATHWAY	oas00051	3	35	0.19078	0.400387	AKR1B1|GMDS|PFKFB2	http://www.genome.jp/kegg-bin/show_pathway?oas00051/oas:101119324%09red/oas:101101931%09red/oas:101120824%09red
DNA replication	KEGG PATHWAY	oas03030	3	36	0.201021	0.413381	POLE|MCM2|POLE2	http://www.genome.jp/kegg-bin/show_pathway?oas03030/oas:101116097%09red/oas:101116176%09red/oas:101123044%09red
Nicotinate and nicotinamide metabolism	KEGG PATHWAY	oas00760	3	36	0.201021	0.413381	NMNAT2|NMNAT3|NT5M	http://www.genome.jp/kegg-bin/show_pathway?oas00760/oas:101113423%09red/oas:101121440%09red/oas:101109937%09red
Propanoate metabolism	KEGG PATHWAY	oas00640	3	36	0.201021	0.413381	ACSS1|PCCA|ABAT	http://www.genome.jp/kegg-bin/show_pathway?oas00640/oas:101105462%09red/oas:780456%09red/oas:101112991%09red
Fatty acid biosynthesis	KEGG PATHWAY	oas00061	2	19	0.202155	0.413381	ACSF3|ACSL5	http://www.genome.jp/kegg-bin/show_pathway?oas00061/oas:101109383%09red/oas:101121475%09red
Pancreatic cancer	KEGG PATHWAY	oas05212	5	75	0.212089	0.42187	MAPK9|E2F2|E2F1|RAD51|RAC3	http://www.genome.jp/kegg-bin/show_pathway?oas05212/oas:101112406%09red/oas:101120826%09red/oas:101117526%09red/oas:101109275%09red/oas:105606975%09red
Regulation of lipolysis in adipocytes	KEGG PATHWAY	oas04923	4	56	0.214883	0.42187	TSHR|ADRB2|ADCY7|PRKG2	http://www.genome.jp/kegg-bin/show_pathway?oas04923/oas:443428%09red/oas:101112667%09red/oas:100170320%09red/oas:101113758%09red
Selenocompound metabolism	KEGG PATHWAY	oas00450	2	20	0.216886	0.42187	PAPSS1|PSTK	http://www.genome.jp/kegg-bin/show_pathway?oas00450/oas:101123377%09red/oas:101113029%09red
Apoptosis - multiple species	KEGG PATHWAY	oas04215	3	38	0.221867	0.423807	BIRC5|MAPK9|NGFR	http://www.genome.jp/kegg-bin/show_pathway?oas04215/oas:101123390%09red/oas:101119064%09red/oas:101120826%09red
beta-Alanine metabolism	KEGG PATHWAY	oas00410	3	38	0.221867	0.423807	GADL1|ABAT|ALDH2	http://www.genome.jp/kegg-bin/show_pathway?oas00410/oas:101105462%09red/oas:101110627%09red/oas:101116511%09red
Aldosterone-regulated sodium reabsorption	KEGG PATHWAY	oas04960	3	38	0.221867	0.423807	IGF1|HSD11B2|PRKCB	http://www.genome.jp/kegg-bin/show_pathway?oas04960/oas:443530%09red/oas:101118410%09red/oas:443318%09red
Pyrimidine metabolism	KEGG PATHWAY	oas00240	4	57	0.223338	0.424077	TYMS|NT5M|RRM1|TK1	http://www.genome.jp/kegg-bin/show_pathway?oas00240/oas:101114036%09red/oas:101113423%09red/oas:100037674%09red/oas:101116171%09red
B cell receptor signaling pathway	KEGG PATHWAY	oas04662	5	78	0.233868	0.441443	PPP3CA|PRKCB|CD79B|RAC3|GSK3B	http://www.genome.jp/kegg-bin/show_pathway?oas04662/oas:101104586%09red/oas:101118410%09red/oas:101122602%09red/oas:101112406%09red/oas:100169938%09red
Hepatitis B	KEGG PATHWAY	oas05161	10	183	0.238934	0.448352	PRKCB|CCNA2|E2F2|E2F1|BIRC5|HSPG2|CREB3L1|MAP2K6|YWHAB|MAPK9	http://www.genome.jp/kegg-bin/show_pathway?oas05161/oas:101110165%09red/oas:101113882%09red/oas:101115047%09red/oas:101118410%09red/oas:101122677%09red/oas:100144758%09red/oas:101120826%09red/oas:101117526%09red/oas:101123390%09red/oas:105606975%09red
Bladder cancer	KEGG PATHWAY	oas05219	3	40	0.243116	0.453531	E2F1|DAPK1|E2F2	http://www.genome.jp/kegg-bin/show_pathway?oas05219/oas:105606975%09red/oas:101117526%09red/oas:101113985%09red
Gastric cancer	KEGG PATHWAY	oas05226	9	163	0.245587	0.455463	RARB|SHC1|E2F1|RXRG|GSK3B|FGF18|WNT9A|FGFR2|E2F2	http://www.genome.jp/kegg-bin/show_pathway?oas05226/oas:101111845%09red/oas:101113548%09red/oas:101122663%09red/oas:101117526%09red/oas:443548%09red/oas:780460%09red/oas:101102060%09red/oas:105606975%09red/oas:100169938%09red
Viral myocarditis	KEGG PATHWAY	oas05416	5	81	0.256239	0.469771	CD40|ITGAL|RAC3|ACTB|CD55	http://www.genome.jp/kegg-bin/show_pathway?oas05416/oas:443052%09red/oas:443232%09red/oas:101120257%09red/oas:101112406%09red/oas:641296%09red
Pertussis	KEGG PATHWAY	oas05133	5	82	0.263809	0.480887	NOS2|MAPK9|CALM2|CFL1|CALML4	http://www.genome.jp/kegg-bin/show_pathway?oas05133/oas:443078%09red/oas:494432%09red/oas:443230%09red/oas:101120826%09red/oas:100037684%09red
EGFR tyrosine kinase inhibitor resistance	KEGG PATHWAY	oas01521	5	83	0.27143	0.489187	IGF1|FGFR2|SHC1|PRKCB|GSK3B	http://www.genome.jp/kegg-bin/show_pathway?oas01521/oas:101118410%09red/oas:443548%09red/oas:101113548%09red/oas:443318%09red/oas:100169938%09red
p53 signaling pathway	KEGG PATHWAY	oas04115	5	83	0.27143	0.489187	CCNB2|CCNB1|IGF1|CHEK1|CDK1	http://www.genome.jp/kegg-bin/show_pathway?oas04115/oas:101120694%09red/oas:101111403%09red/oas:100216432%09red/oas:443318%09red/oas:101115712%09red
Longevity regulating pathway - multiple species	KEGG PATHWAY	oas04213	4	63	0.275631	0.489863	HSPA8|PRKAG3|IGF1|ADCY7	http://www.genome.jp/kegg-bin/show_pathway?oas04213/oas:101112844%09red/oas:101112667%09red/oas:443318%09red/oas:100142674%09red
Glycerolipid metabolism	KEGG PATHWAY	oas00561	4	63	0.275631	0.489863	AKR1B1|AGPAT4|AGPAT5|ALDH2	http://www.genome.jp/kegg-bin/show_pathway?oas00561/oas:101112654%09red/oas:101120824%09red/oas:101103870%09red/oas:101116511%09red
Vitamin digestion and absorption	KEGG PATHWAY	oas04977	2	24	0.276412	0.489863	SCARB1|TCN2	http://www.genome.jp/kegg-bin/show_pathway?oas04977/oas:101115654%09red/oas:101112851%09red
Glutathione metabolism	KEGG PATHWAY	oas00480	4	64	0.284548	0.501496	GPX8|GPX7|RRM1|MGST3	http://www.genome.jp/kegg-bin/show_pathway?oas00480/oas:101112365%09red/oas:101116602%09red/oas:101116171%09red/oas:101115673%09red
Proteoglycans in cancer	KEGG PATHWAY	oas05205	11	215	0.288067	0.504909	ITGB3|IGF1|PPP1CC|HSPG2|CAMK2A|PRKCB|DDX5|ITGAV|WNT9A|ACTB|LUM	http://www.genome.jp/kegg-bin/show_pathway?oas05205/oas:101112967%09red/oas:101118410%09red/oas:443453%09red/oas:443143%09red/oas:443318%09red/oas:101122677%09red/oas:100423047%09red/oas:101106284%09red/oas:443052%09red/oas:101106186%09red/oas:101102060%09red
Kaposi sarcoma-associated herpesvirus infection	KEGG PATHWAY	oas05167	11	217	0.297703	0.518947	MAPK9|CALM2|E2F2|E2F1|GNG7|GSK3B|PIK3R6|MAP2K6|PPP3CA|CALML4|GNGT2	http://www.genome.jp/kegg-bin/show_pathway?oas05167/oas:101115047%09red/oas:101109720%09red/oas:100169938%09red/oas:105611474%09red/oas:105608415%09red/oas:101120826%09red/oas:101117526%09red/oas:100037684%09red/oas:443230%09red/oas:105606975%09red/oas:101122602%09red
Vitamin B6 metabolism	KEGG PATHWAY	oas00750	1	8	0.305643	0.525088	PSAT1	http://www.genome.jp/kegg-bin/show_pathway?oas00750/oas:101120382%09red
Mitophagy - animal	KEGG PATHWAY	oas04137	4	67	0.311525	0.531425	MAPK9|OPTN|PRKN|E2F1	http://www.genome.jp/kegg-bin/show_pathway?oas04137/oas:101106703%09red/oas:101113503%09red/oas:101117526%09red/oas:101120826%09red
Apoptosis	KEGG PATHWAY	oas04210	8	154	0.315592	0.535499	LMNB2|LMNB1|BIRC5|MAP3K5|LMNA|ACTB|MAPK9|TUBA1A	http://www.genome.jp/kegg-bin/show_pathway?oas04210/oas:101107924%09red/oas:101119975%09red/oas:101121018%09red/oas:100037680%09red/oas:101120243%09red/oas:101120826%09red/oas:101123390%09red/oas:443052%09red
Vasopressin-regulated water reabsorption	KEGG PATHWAY	oas04962	3	47	0.31932	0.536122	CREB3L1|NSF|DCTN5	http://www.genome.jp/kegg-bin/show_pathway?oas04962/oas:101113882%09red/oas:101105464%09red/oas:101120344%09red
Fatty acid degradation	KEGG PATHWAY	oas00071	3	47	0.31932	0.536122	CPT1C|ALDH2|ACSL5	http://www.genome.jp/kegg-bin/show_pathway?oas00071/oas:101113171%09red/oas:101121475%09red/oas:101116511%09red
Complement and coagulation cascades	KEGG PATHWAY	oas04610	5	90	0.325854	0.544228	F2|C8G|CD55|MASP1|PROCR	http://www.genome.jp/kegg-bin/show_pathway?oas04610/oas:100307041%09red/oas:114113848%09red/oas:101111065%09red/oas:101120257%09red/oas:101115814%09red
IL-17 signaling pathway	KEGG PATHWAY	oas04657	5	92	0.34164	0.56762	FOSB|MAPK9|TRAF4|MAPK4|GSK3B	http://www.genome.jp/kegg-bin/show_pathway?oas04657/oas:101120826%09red/oas:100169938%09red/oas:101107451%09red/oas:101112939%09red/oas:101117101%09red
Butanoate metabolism	KEGG PATHWAY	oas00650	2	29	0.350291	0.575994	HMGCS1|ABAT	http://www.genome.jp/kegg-bin/show_pathway?oas00650/oas:101122979%09red/oas:101105462%09red
Glycosphingolipid biosynthesis - lacto and neolacto series	KEGG PATHWAY	oas00601	2	29	0.350291	0.575994	B3GALT1|ST8SIA1	http://www.genome.jp/kegg-bin/show_pathway?oas00601/oas:101122666%09red/oas:101117321%09red
Tryptophan metabolism	KEGG PATHWAY	oas00380	3	50	0.352234	0.576219	DDC|AOC1|ALDH2	http://www.genome.jp/kegg-bin/show_pathway?oas00380/oas:101106765%09red/oas:101112561%09red/oas:101116511%09red
Melanoma	KEGG PATHWAY	oas05218	4	72	0.356903	0.580878	FGF18|IGF1|E2F2|E2F1	http://www.genome.jp/kegg-bin/show_pathway?oas05218/oas:780460%09red/oas:443318%09red/oas:105606975%09red/oas:101117526%09red
Sulfur metabolism	KEGG PATHWAY	oas00920	1	10	0.359717	0.582486	PAPSS1	http://www.genome.jp/kegg-bin/show_pathway?oas00920/oas:101123377%09red
Cholesterol metabolism	KEGG PATHWAY	oas04979	3	51	0.363172	0.585111	LDLR|APOE|SCARB1	http://www.genome.jp/kegg-bin/show_pathway?oas04979/oas:101115654%09red/oas:101112253%09red/oas:443535%09red
Cysteine and methionine metabolism	KEGG PATHWAY	oas00270	3	53	0.384951	0.617082	PSAT1|PHGDH|AHCYL2	http://www.genome.jp/kegg-bin/show_pathway?oas00270/oas:101120382%09red/oas:101114101%09red/oas:101111328%09red
Bacterial invasion of epithelial cells	KEGG PATHWAY	oas05100	4	77	0.402239	0.639944	ACTB|DNM1|SHC1|DNM3	http://www.genome.jp/kegg-bin/show_pathway?oas05100/oas:443052%09red/oas:101113548%09red/oas:101108737%09red/oas:101107117%09red
Intestinal immune network for IgA production	KEGG PATHWAY	oas04672	3	55	0.406551	0.639944	TNFSF13|CCR10|CD40	http://www.genome.jp/kegg-bin/show_pathway?oas04672/oas:443232%09red/oas:101123054%09red/oas:678671%09red
Synthesis and degradation of ketone bodies	KEGG PATHWAY	oas00072	1	12	0.409584	0.639944	HMGCS1	http://www.genome.jp/kegg-bin/show_pathway?oas00072/oas:101122979%09red
Taste transduction	KEGG PATHWAY	oas04742	4	78	0.41125	0.639944	PDE1C|CACNA1A|SCN2A|P2RY1	http://www.genome.jp/kegg-bin/show_pathway?oas04742/oas:101103126%09red/oas:101114407%09red/oas:101121508%09red/oas:101120920%09red
Malaria	KEGG PATHWAY	oas05144	3	56	0.417267	0.646156	ITGAL|THBS3|CD40	http://www.genome.jp/kegg-bin/show_pathway?oas05144/oas:443232%09red/oas:101116784%09red/oas:641296%09red
Glycerophospholipid metabolism	KEGG PATHWAY	oas00564	5	102	0.420806	0.646335	PLA2G4A|AGPAT4|AGPAT5|PLA2G4E|ETNPPL	http://www.genome.jp/kegg-bin/show_pathway?oas00564/oas:101112654%09red/oas:101103870%09red/oas:101115878%09red/oas:101120832%09red/oas:101111472%09red
Primary immunodeficiency	KEGG PATHWAY	oas05340	2	34	0.421435	0.646335	CD40|ADA	http://www.genome.jp/kegg-bin/show_pathway?oas05340/oas:443232%09red/oas:101106352%09red
Alcoholism	KEGG PATHWAY	oas05034	10	219	0.425302	0.649145	CALM2|PPP1CC|FOSB|CALML4|GRIN3A|GNG7|CREB3L1|GNGT2|DDC|SHC1	http://www.genome.jp/kegg-bin/show_pathway?oas05034/oas:101106765%09red/oas:443230%09red/oas:101113882%09red/oas:100037684%09red/oas:101113548%09red/oas:105608415%09red/oas:101106284%09red/oas:105611474%09red/oas:101120547%09red/oas:101117101%09red
Taurine and hypotaurine metabolism	KEGG PATHWAY	oas00430	1	13	0.433042	0.654842	GADL1	http://www.genome.jp/kegg-bin/show_pathway?oas00430/oas:101110627%09red
Asthma	KEGG PATHWAY	oas05310	2	35	0.435193	0.654842	FCER1A|CD40	http://www.genome.jp/kegg-bin/show_pathway?oas05310/oas:443232%09red/oas:100144427%09red
SNARE interactions in vesicular transport	KEGG PATHWAY	oas04130	2	35	0.435193	0.654842	STX1A|VAMP5	http://www.genome.jp/kegg-bin/show_pathway?oas04130/oas:101102225%09red/oas:101112696%09red
Oxidative phosphorylation	KEGG PATHWAY	oas00190	7	151	0.438729	0.657064	ATP6V1F|ATP6V1A|ATP6V1E1|ATP6V1E2|NDUFS1|NDUFS4|SDHC	http://www.genome.jp/kegg-bin/show_pathway?oas00190/oas:101110043%09red/oas:101112724%09red/oas:101102025%09red/oas:101118899%09red/oas:494438%09red/oas:101115434%09red/oas:101105616%09red
Pancreatic secretion	KEGG PATHWAY	oas04972	5	105	0.444325	0.662336	PLCB1|ATP2B3|ADCY7|PLCB4|PRKCB	http://www.genome.jp/kegg-bin/show_pathway?oas04972/oas:101118410%09red/oas:101103585%09red/oas:101112667%09red/oas:101106864%09red/oas:101101873%09red
Biosynthesis of unsaturated fatty acids	KEGG PATHWAY	oas01040	2	36	0.448771	0.662768	FADS1|FADS2	http://www.genome.jp/kegg-bin/show_pathway?oas01040/oas:101109049%09red/oas:101108615%09red
Linoleic acid metabolism	KEGG PATHWAY	oas00591	2	36	0.448771	0.662768	PLA2G4A|PLA2G4E	http://www.genome.jp/kegg-bin/show_pathway?oas00591/oas:101115878%09red/oas:101111472%09red
Hepatitis C	KEGG PATHWAY	oas05160	8	178	0.46004	0.673178	E2F2|E2F1|SCARB1|PPP2R2C|GSK3B|LDLR|YWHAB|RNASEL	http://www.genome.jp/kegg-bin/show_pathway?oas05160/oas:101103495%09red/oas:101110165%09red/oas:443535%09red/oas:101115654%09red/oas:101117526%09red/oas:101102148%09red/oas:105606975%09red/oas:100169938%09red
Peroxisome	KEGG PATHWAY	oas04146	4	85	0.473295	0.679588	ABCD1|NOS2|PEX7|ACSL5	http://www.genome.jp/kegg-bin/show_pathway?oas04146/oas:101121271%09red/oas:443078%09red/oas:101122673%09red/oas:101121475%09red
Neuroactive ligand-receptor interaction	KEGG PATHWAY	oas04080	16	372	0.474835	0.679588	TRH|F2|P2RY1|GABRR1|S1PR2|GRIN3A|ADRB2|CHRNG|CHRND|GLP1R|TSHR|AGTR2|EDNRB|ADCYAP1R1|GABRB2|TACR1	http://www.genome.jp/kegg-bin/show_pathway?oas04080/oas:101114407%09red/oas:101102965%09red/oas:100170320%09red/oas:101122011%09red/oas:101114365%09red/oas:443335%09red/oas:101112052%09red/oas:100913155%09red/oas:541609%09red/oas:100307041%09red/oas:101102707%09red/oas:443231%09red/oas:101120547%09red/oas:443428%09red/oas:101122470%09red/oas:443139%09red
Pentose and glucuronate interconversions	KEGG PATHWAY	oas00040	2	38	0.475362	0.679588	AKR1B1|DHDH	http://www.genome.jp/kegg-bin/show_pathway?oas00040/oas:101103175%09red/oas:101120824%09red
Autophagy - animal	KEGG PATHWAY	oas04140	6	133	0.476554	0.679588	IGBP1|DEPTOR|RAB33B|TP53INP2|MAPK9|DAPK1	http://www.genome.jp/kegg-bin/show_pathway?oas04140/oas:101119069%09red/oas:101121748%09red/oas:101120826%09red/oas:106992034%09red/oas:101105602%09red/oas:101113985%09red
Osteoclast differentiation	KEGG PATHWAY	oas04380	6	134	0.483485	0.685474	ITGB3|NCF4|FOSB|MAP2K6|PPP3CA|MAPK9	http://www.genome.jp/kegg-bin/show_pathway?oas04380/oas:101115047%09red/oas:100423047%09red/oas:101120826%09red/oas:101117101%09red/oas:101122939%09red/oas:101122602%09red
T cell receptor signaling pathway	KEGG PATHWAY	oas04660	5	112	0.498147	0.701438	PPP3CA|PAK6|GSK3B|MAPK9|PAK3	http://www.genome.jp/kegg-bin/show_pathway?oas04660/oas:101112573%09red/oas:100169938%09red/oas:101120826%09red/oas:101122602%09red/oas:101110391%09red
Salmonella infection	KEGG PATHWAY	oas05132	4	88	0.499143	0.701438	PFN1|NOS2|MAPK9|ACTB	http://www.genome.jp/kegg-bin/show_pathway?oas05132/oas:443078%09red/oas:101109371%09red/oas:101120826%09red/oas:443052%09red
HIF-1 signaling pathway	KEGG PATHWAY	oas04066	5	113	0.505681	0.707509	PRKCB|NOS2|ANGPT1|CAMK2A|IGF1	http://www.genome.jp/kegg-bin/show_pathway?oas04066/oas:101118410%09red/oas:443078%09red/oas:443318%09red/oas:443453%09red/oas:497271%09red
Thyroid cancer	KEGG PATHWAY	oas05216	2	41	0.513745	0.707959	RXRG|RET	http://www.genome.jp/kegg-bin/show_pathway?oas05216/oas:101111845%09red/oas:101119787%09red
Longevity regulating pathway	KEGG PATHWAY	oas04211	4	90	0.516066	0.707959	PRKAG3|IGF1|ADCY7|CREB3L1	http://www.genome.jp/kegg-bin/show_pathway?oas04211/oas:101113882%09red/oas:101112667%09red/oas:443318%09red/oas:100142674%09red
Prolactin signaling pathway	KEGG PATHWAY	oas04917	4	90	0.516066	0.707959	SOCS4|MAPK9|SHC1|GSK3B	http://www.genome.jp/kegg-bin/show_pathway?oas04917/oas:101113548%09red/oas:101120826%09red/oas:101117935%09red/oas:100169938%09red
Cardiac muscle contraction	KEGG PATHWAY	oas04260	4	90	0.516066	0.707959	SLC8A1|CACNA2D1|CASQ2|CACNG7	http://www.genome.jp/kegg-bin/show_pathway?oas04260/oas:101116675%09red/oas:101123550%09red/oas:101116716%09red/oas:101105292%09red
Glycosphingolipid biosynthesis - globo and isoglobo series	KEGG PATHWAY	oas00603	1	17	0.517927	0.707959	ST8SIA1	http://www.genome.jp/kegg-bin/show_pathway?oas00603/oas:101117321%09red
Basal cell carcinoma	KEGG PATHWAY	oas05217	3	66	0.520038	0.707959	GLI1|WNT9A|GSK3B	http://www.genome.jp/kegg-bin/show_pathway?oas05217/oas:101120651%09red/oas:101102060%09red/oas:100169938%09red
Non-alcoholic fatty liver disease (NAFLD)	KEGG PATHWAY	oas04932	7	164	0.521537	0.707959	MAP3K5|PRKAG3|GSK3B|NDUFS1|NDUFS4|SDHC|MAPK9	http://www.genome.jp/kegg-bin/show_pathway?oas04932/oas:101118899%09red/oas:101121018%09red/oas:101115434%09red/oas:101120826%09red/oas:100142674%09red/oas:101105616%09red/oas:100169938%09red
Yersinia infection	KEGG PATHWAY	oas05135	6	141	0.531108	0.709423	RAC3|GSK3B|MAP2K6|ACTB|MAPK9|ACTR3	http://www.genome.jp/kegg-bin/show_pathway?oas05135/oas:101115047%09red/oas:101120826%09red/oas:101112406%09red/oas:443052%09red/oas:101108990%09red/oas:100169938%09red
Colorectal cancer	KEGG PATHWAY	oas05210	4	92	0.532717	0.709423	BIRC5|MAPK9|RAC3|GSK3B	http://www.genome.jp/kegg-bin/show_pathway?oas05210/oas:101123390%09red/oas:101120826%09red/oas:101112406%09red/oas:100169938%09red
Leukocyte transendothelial migration	KEGG PATHWAY	oas04670	5	117	0.535342	0.709423	THY1|PRKCB|ITGAL|ACTB|NCF4	http://www.genome.jp/kegg-bin/show_pathway?oas04670/oas:443052%09red/oas:101118410%09red/oas:641296%09red/oas:101122939%09red/oas:101109906%09red
Hematopoietic cell lineage	KEGG PATHWAY	oas04640	5	117	0.535342	0.709423	MME|ITGB3|CD34|ITGA6|CD55	http://www.genome.jp/kegg-bin/show_pathway?oas04640/oas:101112618%09red/oas:101120257%09red/oas:101113656%09red/oas:101105675%09red/oas:100423047%09red
Carbohydrate digestion and absorption	KEGG PATHWAY	oas04973	2	43	0.53828	0.709423	PRKCB|G6PC3	http://www.genome.jp/kegg-bin/show_pathway?oas04973/oas:101113421%09red/oas:101118410%09red
Central carbon metabolism in cancer	KEGG PATHWAY	oas05230	3	68	0.539407	0.709423	FGFR2|RET|PKM	http://www.genome.jp/kegg-bin/show_pathway?oas05230/oas:443548%09red/oas:114108635%09red/oas:101119787%09red
TGF-beta signaling pathway	KEGG PATHWAY	oas04350	4	93	0.540936	0.709423	BMP5|CHRD|THSD4|LTBP1	http://www.genome.jp/kegg-bin/show_pathway?oas04350/oas:101115035%09red/oas:101107231%09red/oas:101102219%09red/oas:443243%09red
Chagas disease (American trypanosomiasis)	KEGG PATHWAY	oas05142	5	118	0.542631	0.709423	PLCB1|NOS2|MAPK9|PLCB4|PPP2R2C	http://www.genome.jp/kegg-bin/show_pathway?oas05142/oas:443078%09red/oas:101103585%09red/oas:101106864%09red/oas:101102148%09red/oas:101120826%09red
Thiamine metabolism	KEGG PATHWAY	oas00730	1	19	0.555481	0.717403	AK1	http://www.genome.jp/kegg-bin/show_pathway?oas00730/oas:100302085%09red
Primary bile acid biosynthesis	KEGG PATHWAY	oas00120	1	19	0.555481	0.717403	HSD3B7	http://www.genome.jp/kegg-bin/show_pathway?oas00120/oas:101105716%09red
Pantothenate and CoA biosynthesis	KEGG PATHWAY	oas00770	1	19	0.555481	0.717403	GADL1	http://www.genome.jp/kegg-bin/show_pathway?oas00770/oas:101110627%09red
Protein processing in endoplasmic reticulum	KEGG PATHWAY	oas04141	7	172	0.570188	0.730482	HSPA8|HSPA4L|PRKN|MAP3K5|RRBP1|MAPK9|UGGT2	http://www.genome.jp/kegg-bin/show_pathway?oas04141/oas:101112844%09red/oas:101113503%09red/oas:101121018%09red/oas:101121793%09red/oas:101122219%09red/oas:101120826%09red/oas:101108761%09red
Nucleotide excision repair	KEGG PATHWAY	oas03420	2	46	0.57345	0.731722	POLE|POLE2	http://www.genome.jp/kegg-bin/show_pathway?oas03420/oas:101116176%09red/oas:101123044%09red
Adherens junction	KEGG PATHWAY	oas04520	3	72	0.576756	0.733009	ACTB|NECTIN1|RAC3	http://www.genome.jp/kegg-bin/show_pathway?oas04520/oas:443052%09red/oas:101112406%09red/oas:101116172%09red
Renal cell carcinoma	KEGG PATHWAY	oas05211	3	73	0.585791	0.741537	PAK6|ETS1|PAK3	http://www.genome.jp/kegg-bin/show_pathway?oas05211/oas:101112573%09red/oas:101114986%09red/oas:101110391%09red
mRNA surveillance pathway	KEGG PATHWAY	oas03015	4	99	0.588618	0.74217	NCBP2|PPP1CC|PPP2R2C|PPP2R5A	http://www.genome.jp/kegg-bin/show_pathway?oas03015/oas:101117264%09red/oas:101106284%09red/oas:101102148%09red/oas:101102358%09red
Basal transcription factors	KEGG PATHWAY	oas03022	2	48	0.59579	0.748256	GTF2I|TAF7L	http://www.genome.jp/kegg-bin/show_pathway?oas03022/oas:101105219%09red/oas:101113297%09red
TNF signaling pathway	KEGG PATHWAY	oas04668	5	128	0.612304	0.765981	DNM1L|CREB3L1|MAP2K6|MAPK9|MAP3K5	http://www.genome.jp/kegg-bin/show_pathway?oas04668/oas:101113882%09red/oas:101115047%09red/oas:101108646%09red/oas:101120826%09red/oas:101121018%09red
Leishmaniasis	KEGG PATHWAY	oas05140	3	77	0.620675	0.769121	NOS2|PRKCB|NCF4	http://www.genome.jp/kegg-bin/show_pathway?oas05140/oas:443078%09red/oas:101122939%09red/oas:101118410%09red
Mismatch repair	KEGG PATHWAY	oas03430	1	23	0.622047	0.769121	EXO1	http://www.genome.jp/kegg-bin/show_pathway?oas03430/oas:101120258%09red
Phenylalanine metabolism	KEGG PATHWAY	oas00360	1	23	0.622047	0.769121	DDC	http://www.genome.jp/kegg-bin/show_pathway?oas00360/oas:101106765%09red
Notch signaling pathway	KEGG PATHWAY	oas04330	2	51	0.627633	0.770057	DLL1|LFNG	http://www.genome.jp/kegg-bin/show_pathway?oas04330/oas:101112372%09red/oas:101117853%09red
Ether lipid metabolism	KEGG PATHWAY	oas00565	2	51	0.627633	0.770057	PLA2G4A|PLA2G4E	http://www.genome.jp/kegg-bin/show_pathway?oas00565/oas:101115878%09red/oas:101111472%09red
Chronic myeloid leukemia	KEGG PATHWAY	oas05220	3	79	0.637348	0.778981	SHC1|E2F1|E2F2	http://www.genome.jp/kegg-bin/show_pathway?oas05220/oas:101113548%09red/oas:105606975%09red/oas:101117526%09red
Sphingolipid metabolism	KEGG PATHWAY	oas00600	2	53	0.647756	0.78797	DEGS2|GBA2	http://www.genome.jp/kegg-bin/show_pathway?oas00600/oas:101118389%09red/oas:101113987%09red
Tuberculosis	KEGG PATHWAY	oas05152	8	212	0.649643	0.78797	NOS2|MAPK9|CALM2|PLA2R1|MRC2|CAMK2A|PPP3CA|CALML4	http://www.genome.jp/kegg-bin/show_pathway?oas05152/oas:443453%09red/oas:443078%09red/oas:101120826%09red/oas:100037684%09red/oas:443230%09red/oas:101111081%09red/oas:101122041%09red/oas:101122602%09red
Amino sugar and nucleotide sugar metabolism	KEGG PATHWAY	oas00520	2	54	0.657489	0.794466	GMDS|UXS1	http://www.genome.jp/kegg-bin/show_pathway?oas00520/oas:101101931%09red/oas:101107778%09red
Proximal tubule bicarbonate reclamation	KEGG PATHWAY	oas04964	1	26	0.66535	0.79792	CA4	http://www.genome.jp/kegg-bin/show_pathway?oas04964/oas:101109718%09red
Glycosylphosphatidylinositol (GPI)-anchor biosynthesis	KEGG PATHWAY	oas00563	1	26	0.66535	0.79792	PIGF	http://www.genome.jp/kegg-bin/show_pathway?oas00563/oas:101109604%09red
C-type lectin receptor signaling pathway	KEGG PATHWAY	oas04625	4	112	0.681245	0.813921	PPP3CA|MAPK9|CALM2|CALML4	http://www.genome.jp/kegg-bin/show_pathway?oas04625/oas:100037684%09red/oas:443230%09red/oas:101120826%09red/oas:101122602%09red
Signaling pathways regulating pluripotency of stem cells	KEGG PATHWAY	oas04550	5	143	0.704231	0.838245	FGFR4|IGF1|FGFR2|WNT9A|GSK3B	http://www.genome.jp/kegg-bin/show_pathway?oas04550/oas:101120660%09red/oas:443548%09red/oas:101102060%09red/oas:443318%09red/oas:100169938%09red
Ascorbate and aldarate metabolism	KEGG PATHWAY	oas00053	1	30	0.715476	0.848464	ALDH2	http://www.genome.jp/kegg-bin/show_pathway?oas00053/oas:101116511%09red
Drug metabolism - other enzymes	KEGG PATHWAY	oas00983	3	90	0.71974	0.84925	MGST3|RRM1|TK1	http://www.genome.jp/kegg-bin/show_pathway?oas00983/oas:101112365%09red/oas:101114036%09red/oas:101116171%09red
Natural killer cell mediated cytotoxicity	KEGG PATHWAY	oas04650	5	147	0.725991	0.84925	PPP3CA|PRKCB|ITGAL|SHC1|RAC3	http://www.genome.jp/kegg-bin/show_pathway?oas04650/oas:101118410%09red/oas:101113548%09red/oas:641296%09red/oas:101112406%09red/oas:101122602%09red
Prion diseases	KEGG PATHWAY	oas05020	1	31	0.726788	0.84925	C8G	http://www.genome.jp/kegg-bin/show_pathway?oas05020/oas:114113848%09red
Circadian rhythm	KEGG PATHWAY	oas04710	1	31	0.726788	0.84925	PRKAG3	http://www.genome.jp/kegg-bin/show_pathway?oas04710/oas:100142674%09red
Autophagy - other	KEGG PATHWAY	oas04136	1	33	0.748082	0.870942	IGBP1	http://www.genome.jp/kegg-bin/show_pathway?oas04136/oas:101121748%09red
Bile secretion	KEGG PATHWAY	oas04976	3	100	0.781307	0.906316	LDLR|ADCY7|SCARB1	http://www.genome.jp/kegg-bin/show_pathway?oas04976/oas:101115654%09red/oas:101112667%09red/oas:443535%09red
Viral carcinogenesis	KEGG PATHWAY	oas05203	8	244	0.787185	0.909826	CCNA2|CDC20|CDK1|CREB3L1|YWHAB|SKP2|PKM|CHEK1	http://www.genome.jp/kegg-bin/show_pathway?oas05203/oas:101110165%09red/oas:101113882%09red/oas:101111403%09red/oas:114108635%09red/oas:101109483%09red/oas:101110548%09red/oas:100144758%09red/oas:100216432%09red
Epstein-Barr virus infection	KEGG PATHWAY	oas05169	8	245	0.790744	0.91064	SKP2|E2F2|E2F1|CD40|ITGAL|MAP2K6|CCNA2|MAPK9	http://www.genome.jp/kegg-bin/show_pathway?oas05169/oas:101115047%09red/oas:101109483%09red/oas:641296%09red/oas:100144758%09red/oas:101120826%09red/oas:101117526%09red/oas:443232%09red/oas:105606975%09red
Necroptosis	KEGG PATHWAY	oas04217	6	190	0.794708	0.911144	CAMK2A|PYGB|DNM1L|PLA2G4A|MAPK9|PLA2G4E	http://www.genome.jp/kegg-bin/show_pathway?oas04217/oas:554325%09red/oas:443453%09red/oas:101111472%09red/oas:101120826%09red/oas:101108646%09red/oas:101115878%09red
Staphylococcus aureus infection	KEGG PATHWAY	oas05150	2	72	0.797996	0.911144	ITGAL|MASP1	http://www.genome.jp/kegg-bin/show_pathway?oas05150/oas:101111065%09red/oas:641296%09red
NF-kappa B signaling pathway	KEGG PATHWAY	oas04064	3	104	0.802606	0.911144	CCL21|PRKCB|CD40	http://www.genome.jp/kegg-bin/show_pathway?oas04064/oas:101119957%09red/oas:101118410%09red/oas:443232%09red
Th1 and Th2 cell differentiation	KEGG PATHWAY	oas04658	3	104	0.802606	0.911144	DLL1|MAPK9|PPP3CA	http://www.genome.jp/kegg-bin/show_pathway?oas04658/oas:101122602%09red/oas:101120826%09red/oas:101117853%09red
Drug metabolism - cytochrome P450	KEGG PATHWAY	oas00982	2	75	0.815697	0.919258	MGST3|FMO5	http://www.genome.jp/kegg-bin/show_pathway?oas00982/oas:101113713%09red/oas:101112365%09red
ABC transporters	KEGG PATHWAY	oas02010	2	76	0.821281	0.919258	ABCD1|ABCA3	http://www.genome.jp/kegg-bin/show_pathway?oas02010/oas:105605850%09red/oas:101122673%09red
Autoimmune thyroid disease	KEGG PATHWAY	oas05320	2	76	0.821281	0.919258	TSHR|CD40	http://www.genome.jp/kegg-bin/show_pathway?oas05320/oas:443232%09red/oas:443428%09red
Influenza A	KEGG PATHWAY	oas05164	6	198	0.824411	0.919535	FDPS|TPSB2|PRKCB|KPNA2|ACTB|RNASEL	http://www.genome.jp/kegg-bin/show_pathway?oas05164/oas:101103495%09red/oas:101118410%09red/oas:101119093%09red/oas:443433%09red/oas:443052%09red/oas:101106952%09red
Tyrosine metabolism	KEGG PATHWAY	oas00350	1	43	0.832114	0.924893	DDC	http://www.genome.jp/kegg-bin/show_pathway?oas00350/oas:101106765%09red
Metabolism of xenobiotics by cytochrome P450	KEGG PATHWAY	oas00980	2	80	0.842128	0.932774	MGST3|DHDH	http://www.genome.jp/kegg-bin/show_pathway?oas00980/oas:101112365%09red/oas:101103175%09red
Fat digestion and absorption	KEGG PATHWAY	oas04975	1	47	0.857275	0.945091	SCARB1	http://www.genome.jp/kegg-bin/show_pathway?oas04975/oas:101115654%09red
Ferroptosis	KEGG PATHWAY	oas04216	1	48	0.862953	0.945091	ACSL5	http://www.genome.jp/kegg-bin/show_pathway?oas04216/oas:101121475%09red
Porphyrin and chlorophyll metabolism	KEGG PATHWAY	oas00860	1	48	0.862953	0.945091	UROS	http://www.genome.jp/kegg-bin/show_pathway?oas00860/oas:101105869%09red
Toll-like receptor signaling pathway	KEGG PATHWAY	oas04620	3	119	0.86752	0.945091	MAPK9|MAP2K6|CD40	http://www.genome.jp/kegg-bin/show_pathway?oas04620/oas:443232%09red/oas:101115047%09red/oas:101120826%09red
Huntington disease	KEGG PATHWAY	oas05016	6	212	0.868062	0.945091	PLCB1|PLCB4|NDUFS1|CREB3L1|NDUFS4|SDHC	http://www.genome.jp/kegg-bin/show_pathway?oas05016/oas:101113882%09red/oas:101106864%09red/oas:101118899%09red/oas:101115434%09red/oas:101103585%09red/oas:101105616%09red
Th17 cell differentiation	KEGG PATHWAY	oas04659	3	120	0.871092	0.945165	PPP3CA|RXRG|MAPK9	http://www.genome.jp/kegg-bin/show_pathway?oas04659/oas:101111845%09red/oas:101120826%09red/oas:101122602%09red
NOD-like receptor signaling pathway	KEGG PATHWAY	oas04621	5	187	0.882645	0.950718	DNM1L|MAPK9|PLCB4|RNASEL|PLCB1	http://www.genome.jp/kegg-bin/show_pathway?oas04621/oas:101103495%09red/oas:101103585%09red/oas:101108646%09red/oas:101106864%09red/oas:101120826%09red
Mineral absorption	KEGG PATHWAY	oas04978	1	52	0.883496	0.950718	SLC8A1	http://www.genome.jp/kegg-bin/show_pathway?oas04978/oas:101116716%09red
Parkinson disease	KEGG PATHWAY	oas05012	4	157	0.8863	0.950718	NDUFS1|SDHC|NDUFS4|PRKN	http://www.genome.jp/kegg-bin/show_pathway?oas05012/oas:101115434%09red/oas:101118899%09red/oas:101113503%09red/oas:101105616%09red
N-Glycan biosynthesis	KEGG PATHWAY	oas00510	1	53	0.888132	0.950718	ST6GAL1	http://www.genome.jp/kegg-bin/show_pathway?oas00510/oas:100913159%09red
PD-L1 expression and PD-1 checkpoint pathway in cancer	KEGG PATHWAY	oas05235	2	92	0.892076	0.951747	PPP3CA|MAP2K6	http://www.genome.jp/kegg-bin/show_pathway?oas05235/oas:101115047%09red/oas:101122602%09red
Viral protein interaction with cytokine and cytokine receptor	KEGG PATHWAY	oas04061	2	94	0.898815	0.95574	CCL21|CCR10	http://www.genome.jp/kegg-bin/show_pathway?oas04061/oas:101119957%09red/oas:678671%09red
Endometrial cancer	KEGG PATHWAY	oas05213	1	59	0.912322	0.966879	GSK3B	http://www.genome.jp/kegg-bin/show_pathway?oas05213/oas:100169938%09red
Allograft rejection	KEGG PATHWAY	oas05330	1	60	0.915812	0.967364	CD40	http://www.genome.jp/kegg-bin/show_pathway?oas05330/oas:443232%09red
Aminoacyl-tRNA biosynthesis	KEGG PATHWAY	oas00970	1	66	0.934021	0.981593	PSTK	http://www.genome.jp/kegg-bin/show_pathway?oas00970/oas:101113029%09red
Type I diabetes mellitus	KEGG PATHWAY	oas04940	1	67	0.936647	0.981593	CPE	http://www.genome.jp/kegg-bin/show_pathway?oas04940/oas:443028%09red
Legionellosis	KEGG PATHWAY	oas05134	1	68	0.939169	0.981593	HSPA8	http://www.genome.jp/kegg-bin/show_pathway?oas05134/oas:101112844%09red
Steroid hormone biosynthesis	KEGG PATHWAY	oas00140	1	69	0.941591	0.981593	HSD11B2	http://www.genome.jp/kegg-bin/show_pathway?oas00140/oas:443530%09red
Spliceosome	KEGG PATHWAY	oas03040	3	155	0.952804	0.990047	DDX5|HSPA8|NCBP2	http://www.genome.jp/kegg-bin/show_pathway?oas03040/oas:101106186%09red/oas:101112844%09red/oas:101102358%09red
Cytokine-cytokine receptor interaction	KEGG PATHWAY	oas04060	9	358	0.957494	0.99169	TNFSF13|INHA|BMP5|CCR10|CD40|MSTN|NGFR|CCL21|TNFSF4	http://www.genome.jp/kegg-bin/show_pathway?oas04060/oas:101119957%09red/oas:101123054%09red/oas:678671%09red/oas:101118082%09red/oas:101119064%09red/oas:443449%09red/oas:443232%09red/oas:101109029%09red/oas:101107231%09red
Lysosome	KEGG PATHWAY	oas04142	2	126	0.965114	0.993051	AP3B1|CTSA	http://www.genome.jp/kegg-bin/show_pathway?oas04142/oas:101113615%09red/oas:101112650%09red
RNA degradation	KEGG PATHWAY	oas03018	1	83	0.966933	0.993051	MPHOSPH6	http://www.genome.jp/kegg-bin/show_pathway?oas03018/oas:101122807%09red
Measles	KEGG PATHWAY	oas05162	3	168	0.968147	0.993051	MAPK9|HSPA8|GSK3B	http://www.genome.jp/kegg-bin/show_pathway?oas05162/oas:101112844%09red/oas:101120826%09red/oas:100169938%09red
Chemical carcinogenesis	KEGG PATHWAY	oas05204	1	93	0.97798	0.999305	MGST3	http://www.genome.jp/kegg-bin/show_pathway?oas05204/oas:101112365%09red
Antigen processing and presentation	KEGG PATHWAY	oas04612	1	96	0.980509	0.999305	HSPA8	http://www.genome.jp/kegg-bin/show_pathway?oas04612/oas:101112844%09red
RIG-I-like receptor signaling pathway	KEGG PATHWAY	oas04622	1	118	0.992036	1	MAPK9	http://www.genome.jp/kegg-bin/show_pathway?oas04622/oas:101120826%09red
Systemic lupus erythematosus	KEGG PATHWAY	oas05322	2	175	0.993728	1	CD40|C8G	http://www.genome.jp/kegg-bin/show_pathway?oas05322/oas:114113848%09red/oas:443232%09red
RNA transport	KEGG PATHWAY	oas03013	2	178	0.994367	1	NUP205|NCBP2	http://www.genome.jp/kegg-bin/show_pathway?oas03013/oas:101102358%09red/oas:101101887%09red
Jak-STAT signaling pathway	KEGG PATHWAY	oas04630	1	234	0.99993	1	SOCS4	http://www.genome.jp/kegg-bin/show_pathway?oas04630/oas:101117935%09red
Herpes simplex virus 1 infection	KEGG PATHWAY	oas05168	5	457	0.999954	1	NECTIN1|ITGB3|ZNF641|PPP1CC|RNASEL	http://www.genome.jp/kegg-bin/show_pathway?oas05168/oas:101103495%09red/oas:100423047%09red/oas:101106284%09red/oas:101107587%09red/oas:101116172%09red
Olfactory transduction	KEGG PATHWAY	oas04740	9	1127	1	1	CALM2|NCALD|PDE1C|CAMK2A|CALML4|GNG7|ARRB2|PRKG2|SLC8A1	http://www.genome.jp/kegg-bin/show_pathway?oas04740/oas:101121508%09red/oas:443453%09red/oas:101116716%09red/oas:100037684%09red/oas:101112493%09red/oas:101102069%09red/oas:105611474%09red/oas:443230%09red/oas:101113758%09red
